# Supplementary material for: Long-lasting effect of obesity on skeletal muscle transcriptome
Source: BMC Genomics. 2017 May 25;18:411. doi: 10.1186/s12864-017-3799-y (PMC5445270; doi:10.1186/s12864-017-3799-y)
Supplement: Supplementary file 2 — The list of differentially expressed WSD/CR genes identified in the present study. Table S2. The list of differentially expressed CR/WSD genes identified in the present study. Table S3. Erythroid genes identified in the present study. Table S4. qRT-PCR primers used in the study. (XLSX 327 kb) [file 12864_2017_3799_MOESM2_ESM.xlsx]

## Sheet: Table S1
Additional file 1: Table S1. The list of differentially expressed WSD/CR genes identified in the present study.
GENE SYMBOL	RHESUS ENSEMBL	HUMAN ENSEMBL	WSD/CHOW (log2 Fold Change)	WSD/CHOW P-Value	WSD/CHOW FDR	Description	Abbreviations
NA	ENSMMUG00000032038	NA	8.74094	1.06667e-21	1.4399e-17	Uncharacterized protein [Source:UniProtKB/TrEMBL;Acc:F7HMA0]	NA, not available
ALAS2	ENSMMUG00000008429	ENSG00000158578	4.47041	4.93567e-07	0.000167585	5'-aminolevulinate synthase 2 [Source:HGNC Symbol;Acc:HGNC:397]
HBA2	ENSMMUG00000032607	ENSG00000188536	4.10357	1.32965e-06	0.000309465	Hemoglobin alpha chain; Hemoglobin subunit alpha; Uncharacterized protein [Source:UniProtKB/TrEMBL;Acc:G7NQC3]
HBA	ENSMMUG00000029310	NA	3.86495	2.18635e-06	0.0004405	hemoglobin subunit theta-1 [Source:RefSeq peptide;Acc:NP_001038189]
HBB	ENSMMUG00000004867	ENSG00000244734	3.66307	2.69588e-06	0.000512558	hemoglobin subunit beta [Source:RefSeq peptide;Acc:NP_001157900]
SNCA	ENSMMUG00000012123	ENSG00000145335	3.60021	4.46585e-06	0.00072632	synuclein, alpha (non A4 component of amyloid precursor) [Source:HGNC Symbol;Acc:HGNC:11138]
STMN2	ENSMMUG00000000507	ENSG00000104435	3.42349	0.000120899	0.00694842	stathmin 2 [Source:HGNC Symbol;Acc:HGNC:10577]
SERPINE1	ENSMMUG00000009926	ENSG00000106366	3.33759	1.45347e-10	2.18004e-07	serpin peptidase inhibitor, clade E (nexin, plasminogen activator inhibitor type 1), member 1 [Source:HGNC Symbol;Acc:HGNC:8583]
HEMGN	ENSMMUG00000013634	ENSG00000136929	3.13393	2.83777e-07	0.000109449	hemogen [Source:HGNC Symbol;Acc:HGNC:17509]
GYPA	ENSMMUG00000017676	ENSG00000170180	3.00381	2.02618e-05	0.00201125	glycophorin A (MNS blood group) [Source:HGNC Symbol;Acc:HGNC:4702]
CA1	ENSMMUG00000014383	ENSG00000133742	2.89793	3.2459e-06	0.000598291	carbonic anhydrase I [Source:HGNC Symbol;Acc:HGNC:1368]
5S_rRNA	ENSMMUG00000027551	ENSG00000274164	2.88741	0.000509075	0.01718	5S ribosomal RNA [Source:RFAM;Acc:RF00001]
BMP5	ENSMMUG00000011858	ENSG00000112175	2.85208	7.75053e-11	1.49463e-07	bone morphogenetic protein 5 [Source:HGNC Symbol;Acc:HGNC:1072]
INHBA	ENSMMUG00000014246	ENSG00000122641	2.85079	3.89241e-07	0.00014201	inhibin, beta A [Source:HGNC Symbol;Acc:HGNC:6066]
5S_rRNA	ENSMMUG00000027632	ENSG00000274164	2.83563	0.000460148	0.0160091	5S ribosomal RNA [Source:RFAM;Acc:RF00001]
5S_rRNA	ENSMMUG00000027594	ENSG00000274164	2.81356	0.000159889	0.0083659	5S ribosomal RNA [Source:RFAM;Acc:RF00001]
CRISPLD1	ENSMMUG00000011040	ENSG00000121005	2.80629	2.27179e-08	1.46033e-05	cysteine-rich secretory protein LCCL domain containing 1 [Source:HGNC Symbol;Acc:HGNC:18206]
DLK1	ENSMMUG00000020038	ENSG00000185559	2.7988	1.19376e-06	0.000288055	delta-like 1 homolog (Drosophila) [Source:HGNC Symbol;Acc:HGNC:2907]
ADAMTS8	ENSMMUG00000003300	ENSG00000134917	2.77132	4.96584e-07	0.000167585	ADAM metallopeptidase with thrombospondin type 1 motif, 8 [Source:HGNC Symbol;Acc:HGNC:224]
5S_rRNA	ENSMMUG00000027953	ENSG00000274164	2.7556	0.000754829	0.0219098	5S ribosomal RNA [Source:RFAM;Acc:RF00001]
5S_rRNA	ENSMMUG00000027359	ENSG00000274164	2.69426	0.000265652	0.0115679	5S ribosomal RNA [Source:RFAM;Acc:RF00001]
5S_rRNA	ENSMMUG00000027966	ENSG00000274164	2.64677	0.000523399	0.0175319	5S ribosomal RNA [Source:RFAM;Acc:RF00001]
CCL2	ENSMMUG00000000288	ENSG00000108691	2.64553	1.56567e-06	0.000340886	C-C motif chemokine 2 [Source:UniProtKB/Swiss-Prot;Acc:P61275]
CNN1	ENSMMUG00000001473	ENSG00000130176	2.63514	1.15105e-06	0.000288055	calponin 1, basic, smooth muscle [Source:HGNC Symbol;Acc:HGNC:2155]
SELL	ENSMMUG00000016579	ENSG00000188404	2.60526	0.000146984	0.00794144	L-selectin [Source:RefSeq peptide;Acc:NP_001036228]
5S_rRNA	ENSMMUG00000027417	ENSG00000274164	2.58287	0.000835605	0.0231026	5S ribosomal RNA [Source:RFAM;Acc:RF00001]
5S_rRNA	ENSMMUG00000027998	ENSG00000274164	2.57397	0.000764813	0.0219098	5S ribosomal RNA [Source:RFAM;Acc:RF00001]
SCN5A	ENSMMUG00000015825	ENSG00000183873	2.5646	0.000312131	0.0127171	sodium channel, voltage gated, type V alpha subunit [Source:HGNC Symbol;Acc:HGNC:10593]
5S_rRNA	ENSMMUG00000028481	ENSG00000274164	2.53095	0.00163116	0.0342514	5S ribosomal RNA [Source:RFAM;Acc:RF00001]
5S_rRNA	ENSMMUG00000028462	ENSG00000274164	2.51287	0.00127377	0.0298392	5S ribosomal RNA [Source:RFAM;Acc:RF00001]
ACTG2	ENSMMUG00000017683	ENSG00000163017	2.48489	1.99238e-05	0.00201125	actin, gamma 2, smooth muscle, enteric [Source:HGNC Symbol;Acc:HGNC:145]
CXCL11	ENSMMUG00000020904	ENSG00000169248	2.42254	4.04877e-05	0.00339468	C-X-C motif chemokine 11 [Source:RefSeq peptide;Acc:NP_001028122]
TNMD	ENSMMUG00000008212	ENSG00000000005	2.40492	9.64611e-07	0.00026574	tenomodulin [Source:HGNC Symbol;Acc:HGNC:17757]
PPBP	ENSMMUG00000004526	ENSG00000163736	2.40125	0.00205624	0.0400536	pro-platelet basic protein (chemokine (C-X-C motif) ligand 7) [Source:HGNC Symbol;Acc:HGNC:9240]
EGR2	ENSMMUG00000010256	ENSG00000122877	2.29539	7.77551e-05	0.00522931	early growth response 2 [Source:HGNC Symbol;Acc:HGNC:3239]
MYOZ2	ENSMMUG00000008703	ENSG00000172399	2.27847	2.52473e-08	1.54915e-05	myozenin 2 [Source:HGNC Symbol;Acc:HGNC:1330]
DKK3	ENSMMUG00000022862	ENSG00000050165	2.27726	1.95445e-15	1.31916e-11	dickkopf WNT signaling pathway inhibitor 3 [Source:HGNC Symbol;Acc:HGNC:2893]
IGSF10	ENSMMUG00000001107	ENSG00000152580	2.26076	7.75768e-06	0.00104721	immunoglobulin superfamily, member 10 [Source:HGNC Symbol;Acc:HGNC:26384]
COL11A1	ENSMMUG00000004103	ENSG00000060718	2.20759	4.96514e-07	0.000167585	collagen, type XI, alpha 1 [Source:HGNC Symbol;Acc:HGNC:2186]
EPHA3	ENSMMUG00000008242	ENSG00000044524	2.20485	7.48985e-11	1.49463e-07	EPH receptor A3 [Source:HGNC Symbol;Acc:HGNC:3387]
ANKRD2	ENSMMUG00000020032	ENSG00000165887	2.15029	0.000217115	0.0102477	ankyrin repeat domain 2 (stretch responsive muscle) [Source:HGNC Symbol;Acc:HGNC:495]
BGN	ENSMMUG00000012743	ENSG00000182492	2.14397	8.92906e-11	1.50667e-07	biglycan [Source:HGNC Symbol;Acc:HGNC:1044]
MYL2	ENSMMUG00000002347	ENSG00000111245	2.13833	3.48612e-05	0.00303608	myosin, light chain 2, regulatory, cardiac, slow [Source:HGNC Symbol;Acc:HGNC:7583]
TMEM119	ENSMMUG00000006821	ENSG00000183160	2.13382	7.04832e-06	0.000980879	transmembrane protein 119 [Source:HGNC Symbol;Acc:HGNC:27884]
NA	ENSMMUG00000019373	NA	2.08755	5.45068e-05	0.00418061	Uncharacterized protein [Source:UniProtKB/TrEMBL;Acc:F6T3B2]
FGF18	ENSMMUG00000019401	ENSG00000156427	2.07107	9.20516e-05	0.00571301	fibroblast growth factor 18 [Source:HGNC Symbol;Acc:HGNC:3674]
TNC	ENSMMUG00000003356	ENSG00000041982	2.07042	1.00605e-09	1.13172e-06	tenascin C [Source:HGNC Symbol;Acc:HGNC:5318]
SMOC2	ENSMMUG00000014474	ENSG00000112562	2.04847	1.16776e-06	0.000288055	Uncharacterized protein [Source:UniProtKB/TrEMBL;Acc:F7AL61]
RASL11B	ENSMMUG00000017390	ENSG00000128045	2.01316	0.000937426	0.0248124	RAS-like, family 11, member B [Source:HGNC Symbol;Acc:HGNC:23804]
SCG3	ENSMMUG00000017435	ENSG00000104112	1.99662	0.0003574	0.0137844	secretogranin III [Source:HGNC Symbol;Acc:HGNC:13707]
TMEFF2	ENSMMUG00000001475	ENSG00000144339	1.99653	5.94134e-07	0.000182278	transmembrane protein with EGF-like and two follistatin-like domains 2 [Source:HGNC Symbol;Acc:HGNC:11867]
CSF3R	ENSMMUG00000020434	ENSG00000119535	1.99594	4.50545e-05	0.00362304	colony stimulating factor 3 receptor (granulocyte) [Source:HGNC Symbol;Acc:HGNC:2439]
ALS2CR12	ENSMMUG00000018356	ENSG00000155749	1.95543	0.000953667	0.0250458	amyotrophic lateral sclerosis 2 (juvenile) chromosome region, candidate 12 [Source:HGNC Symbol;Acc:HGNC:14439]
FMOD	ENSMMUG00000021642	ENSG00000122176	1.94233	2.38127e-14	1.07149e-10	fibromodulin [Source:HGNC Symbol;Acc:HGNC:3774]
NA	ENSMMUG00000015103	NA	1.92097	8.24052e-05	0.00537386	Uncharacterized protein [Source:UniProtKB/TrEMBL;Acc:F6WNP1]
MYL6B	ENSMMUG00000005214	ENSG00000196465	1.9197	5.66607e-06	0.000869163	myosin, light chain 6B, alkali, smooth muscle and non-muscle [Source:HGNC Symbol;Acc:HGNC:29823]
CSRP3	ENSMMUG00000019119	ENSG00000129170	1.91834	2.89959e-05	0.0026627	cysteine and glycine-rich protein 3 (cardiac LIM protein) [Source:HGNC Symbol;Acc:HGNC:2472]
NGFR	ENSMMUG00000014603	ENSG00000064300	1.91517	0.00198594	0.0391884	nerve growth factor receptor [Source:HGNC Symbol;Acc:HGNC:7809]
NA	ENSMMUG00000004331	NA	1.90961	0.00262099	0.0466765
MMRN1	ENSMMUG00000022003	ENSG00000138722	1.90471	3.30655e-12	1.11588e-08	multimerin 1 [Source:HGNC Symbol;Acc:HGNC:7178]
TSPAN11	ENSMMUG00000001357	ENSG00000110900	1.90255	0.00127203	0.0298392	tetraspanin 11 [Source:HGNC Symbol;Acc:HGNC:30795]
PPP1R1C	ENSMMUG00000001171	ENSG00000150722	1.8661	0.000152044	0.00811243	protein phosphatase 1, regulatory (inhibitor) subunit 1C [Source:HGNC Symbol;Acc:HGNC:14940]
TNFAIP6	ENSMMUG00000010927	ENSG00000123610	1.85405	3.10633e-08	1.74718e-05	tumor necrosis factor, alpha-induced protein 6 [Source:HGNC Symbol;Acc:HGNC:11898]
NA	ENSMMUG00000032101	NA	1.83426	2.15756e-06	0.0004405	Uncharacterized protein [Source:UniProtKB/TrEMBL;Acc:F6YSI3]
ITGBL1	ENSMMUG00000002873	ENSG00000198542	1.82996	7.75644e-08	3.73943e-05	integrin, beta-like 1 (with EGF-like repeat domains) [Source:HGNC Symbol;Acc:HGNC:6164]
CFH	ENSMMUG00000014139	ENSG00000000971	1.825	1.4123e-09	1.38067e-06
RASSF2	ENSMMUG00000020004	ENSG00000101265	1.82251	2.3391e-10	3.15756e-07	Ras association (RalGDS/AF-6) domain family member 2 [Source:HGNC Symbol;Acc:HGNC:9883]
SUSD5	ENSMMUG00000007627	ENSG00000173705	1.81911	0.000794098	0.0224728	sushi domain containing 5 [Source:HGNC Symbol;Acc:HGNC:29061]
TNFRSF12A	ENSMMUG00000007663	ENSG00000006327	1.81628	2.10711e-07	8.61937e-05	tumor necrosis factor receptor superfamily, member 12A [Source:HGNC Symbol;Acc:HGNC:18152]
CILP2	ENSMMUG00000011352	ENSG00000160161	1.8026	0.000621668	0.0196993	cartilage intermediate layer protein 2 [Source:HGNC Symbol;Acc:HGNC:24213]
ATP10A	ENSMMUG00000017641	ENSG00000206190	1.80065	4.3866e-06	0.000724283	ATPase, class V, type 10A [Source:HGNC Symbol;Acc:HGNC:13542]
MMP25	ENSMMUG00000009483	ENSG00000008516	1.79239	0.00230712	0.0431621	matrix metallopeptidase 25 [Source:HGNC Symbol;Acc:HGNC:14246]
PRG4	ENSMMUG00000009076	ENSG00000116690	1.79017	3.15818e-05	0.00285837	proteoglycan 4 [Source:HGNC Symbol;Acc:HGNC:9364]
CCL21	ENSMMUG00000016529	ENSG00000137077	1.7823	1.78884e-08	1.22472e-05	C-C motif chemokine 21 [Source:UniProtKB/Swiss-Prot;Acc:Q8HYP5]
CFHR4	ENSMMUG00000000240	ENSG00000134365	1.77947	0.000894879	0.0238406	complement factor H-related 4 [Source:HGNC Symbol;Acc:HGNC:16979]
COL8A2	ENSMMUG00000012031	ENSG00000171812	1.76574	3.49157e-07	0.000130924	collagen, type VIII, alpha 2 [Source:HGNC Symbol;Acc:HGNC:2216]
EAF2	ENSMMUG00000001048	ENSG00000145088	1.75697	0.00281907	0.0491027	ELL associated factor 2 [Source:HGNC Symbol;Acc:HGNC:23115]
ZNF385B	ENSMMUG00000003855	ENSG00000144331	1.75555	1.78816e-05	0.00187484	zinc finger protein 385B [Source:HGNC Symbol;Acc:HGNC:26332]
DUSP5	ENSMMUG00000009858	ENSG00000138166	1.75405	0.000857388	0.0235242	dual specificity phosphatase 5 [Source:HGNC Symbol;Acc:HGNC:3071]
CARD9	ENSMMUG00000003084	ENSG00000187796	1.74768	0.00139838	0.0312528	caspase recruitment domain family, member 9 [Source:HGNC Symbol;Acc:HGNC:16391]
APOBEC3A	ENSMMUG00000019046	ENSG00000128383	1.74685	0.000307439	0.0126143
NA	ENSMMUG00000020022	NA	1.746	0.00062993	0.0198678	Uncharacterized protein [Source:UniProtKB/TrEMBL;Acc:F7GIZ9]
CTGF	ENSMMUG00000014150	ENSG00000118523	1.73978	1.85686e-09	1.67105e-06	connective tissue growth factor [Source:HGNC Symbol;Acc:HGNC:2500]
LTBP2	ENSMMUG00000018015	ENSG00000119681	1.72012	1.05868e-05	0.00136106	latent transforming growth factor beta binding protein 2 [Source:HGNC Symbol;Acc:HGNC:6715]
LUM	ENSMMUG00000016995	ENSG00000139329	1.71117	4.09366e-08	2.1254e-05	lumican [Source:HGNC Symbol;Acc:HGNC:6724]
MYOM3	ENSMMUG00000023052	ENSG00000142661	1.70476	0.00105498	0.026972	myomesin 3 [Source:HGNC Symbol;Acc:HGNC:26679]
NCS1	ENSMMUG00000020760	ENSG00000107130	1.70097	6.25603e-06	0.000913875	neuronal calcium sensor 1 [Source:HGNC Symbol;Acc:HGNC:3953]
LTC4S	ENSMMUG00000012373	ENSG00000213316	1.70017	0.000265162	0.0115679	leukotriene C4 synthase [Source:HGNC Symbol;Acc:HGNC:6719]
COL3A1	ENSMMUG00000021286	ENSG00000168542	1.66986	0.000191033	0.0093773	collagen, type III, alpha 1 [Source:HGNC Symbol;Acc:HGNC:2201]
ALOX5AP	ENSMMUG00000005572	ENSG00000132965	1.66873	0.00228133	0.0429422	arachidonate 5-lipoxygenase-activating protein [Source:HGNC Symbol;Acc:HGNC:436]
PLEKHA4	ENSMMUG00000009222	ENSG00000105559	1.66582	2.40773e-05	0.00227286	pleckstrin homology domain containing, family A (phosphoinositide binding specific) member 4 [Source:HGNC Symbol;Acc:HGNC:14339]
NA	ENSMMUG00000023043	NA	1.65818	6.22079e-07	0.00018661	Uncharacterized protein [Source:UniProtKB/TrEMBL;Acc:F6V8P3]
QPCT	ENSMMUG00000016442	ENSG00000115828	1.6549	0.000131936	0.00726938	glutaminyl-peptide cyclotransferase [Source:HGNC Symbol;Acc:HGNC:9753]
SOD3	ENSMMUG00000002612	ENSG00000109610	1.65271	0.000147075	0.00794144	superoxide dismutase 3, extracellular [Source:HGNC Symbol;Acc:HGNC:11181]
NA	ENSMMUG00000029419	NA	1.64596	4.50901e-05	0.00362304	Uncharacterized protein [Source:UniProtKB/TrEMBL;Acc:H9H3Q3]
EMILIN3	ENSMMUG00000004252	ENSG00000183798	1.64559	0.000179805	0.00902302	elastin microfibril interfacer 3 [Source:HGNC Symbol;Acc:HGNC:16123]
EMP1	ENSMMUG00000017638	ENSG00000134531	1.64395	4.07477e-05	0.00339539	epithelial membrane protein 1 [Source:HGNC Symbol;Acc:HGNC:3333]
COL1A1	ENSMMUG00000001467	ENSG00000108821	1.64164	6.05537e-05	0.00441845	collagen, type I, alpha 1 [Source:HGNC Symbol;Acc:HGNC:2197]
NA	ENSMMUG00000020518	NA	1.63447	0.00287729	0.0497828
ALDH1A2	ENSMMUG00000019504	ENSG00000128918	1.63021	1.16624e-05	0.00145769	aldehyde dehydrogenase 1 family, member A2 [Source:HGNC Symbol;Acc:HGNC:15472]
ADAMTS12	ENSMMUG00000016226	ENSG00000151388	1.62447	5.41216e-06	0.000839756	ADAM metallopeptidase with thrombospondin type 1 motif, 12 [Source:HGNC Symbol;Acc:HGNC:14605]
CCND1	ENSMMUG00000002368	ENSG00000110092	1.61358	9.22614e-05	0.00571301	cyclin D1 [Source:HGNC Symbol;Acc:HGNC:1582]
NCF2	ENSMMUG00000018460	ENSG00000116701	1.6124	0.000490999	0.0169008	neutrophil cytosolic factor 2 [Source:HGNC Symbol;Acc:HGNC:7661]
LMO3	ENSMMUG00000019317	ENSG00000048540	1.60982	4.36845e-06	0.000724283	LIM domain only 3 (rhombotin-like 2) [Source:HGNC Symbol;Acc:HGNC:6643]
SERTAD4	ENSMMUG00000009967	ENSG00000082497	1.60782	0.000253333	0.0112492	SERTA domain containing 4 [Source:HGNC Symbol;Acc:HGNC:25236]
SFRP4	ENSMMUG00000021089	ENSG00000106483	1.60666	1.85187e-06	0.000396799	secreted frizzled-related protein 4 precursor [Source:RefSeq peptide;Acc:NP_001028134]
ITGA4	ENSMMUG00000000300	ENSG00000115232	1.60326	0.000119119	0.00694842	integrin, alpha 4 (antigen CD49D, alpha 4 subunit of VLA-4 receptor) [Source:HGNC Symbol;Acc:HGNC:6140]
NDST3	ENSMMUG00000015259	ENSG00000164100	1.59943	0.00123177	0.0293788	N-deacetylase/N-sulfotransferase (heparan glucosaminyl) 3 [Source:HGNC Symbol;Acc:HGNC:7682]
ITM2A	ENSMMUG00000003564	ENSG00000078596	1.59723	4.31537e-10	5.29575e-07	integral membrane protein 2A [Source:HGNC Symbol;Acc:HGNC:6173]
THBS4	ENSMMUG00000003143	ENSG00000113296	1.59518	6.73682e-06	0.000957266	thrombospondin 4 [Source:HGNC Symbol;Acc:HGNC:11788]
LHFPL2	ENSMMUG00000016402	ENSG00000145685	1.58766	0.00125764	0.029772	lipoma HMGIC fusion partner-like 2 [Source:HGNC Symbol;Acc:HGNC:6588]
COL5A1	ENSMMUG00000012147	ENSG00000130635	1.5825	1.45643e-07	6.55344e-05	collagen, type V, alpha 1 [Source:HGNC Symbol;Acc:HGNC:2209]
LRRC25	ENSMMUG00000021181	ENSG00000175489	1.5741	0.000277409	0.0119259	leucine rich repeat containing 25 [Source:HGNC Symbol;Acc:HGNC:29806]
C1QTNF6	ENSMMUG00000018851	ENSG00000133466	1.56972	0.000570766	0.0187339	C1q and tumor necrosis factor related protein 6 [Source:HGNC Symbol;Acc:HGNC:14343]
SEMA3D	ENSMMUG00000021730	ENSG00000153993	1.56083	0.000710127	0.0213022	sema domain, immunoglobulin domain (Ig), short basic domain, secreted, (semaphorin) 3D [Source:HGNC Symbol;Acc:HGNC:10726]
FN1	ENSMMUG00000012321	ENSG00000115414	1.55975	0.000181798	0.0090557	fibronectin 1 [Source:HGNC Symbol;Acc:HGNC:3778]
NTN1	ENSMMUG00000009397	ENSG00000065320	1.55805	7.09115e-05	0.00485906	netrin 1 [Source:HGNC Symbol;Acc:HGNC:8029]
FHL2	ENSMMUG00000016594	ENSG00000115641	1.55779	1.15901e-06	0.000288055	four and a half LIM domains 2 [Source:HGNC Symbol;Acc:HGNC:3703]
SLC35F2	ENSMMUG00000010358	ENSG00000110660	1.55751	0.00111779	0.0277867	solute carrier family 35, member F2 [Source:HGNC Symbol;Acc:HGNC:23615]
SEMA4A	ENSMMUG00000004901	ENSG00000196189	1.55233	0.000998334	0.0259164	sema domain, immunoglobulin domain (Ig), transmembrane domain (TM) and short cytoplasmic domain, (semaphorin) 4A [Source:HGNC Symbol;Acc:HGNC:10729]
F2R	ENSMMUG00000021352	ENSG00000181104	1.54412	4.10683e-05	0.00340111	coagulation factor II (thrombin) receptor [Source:HGNC Symbol;Acc:HGNC:3537]
SLA	ENSMMUG00000010197	ENSG00000155926	1.54324	0.00251407	0.0456998	Src-like-adaptor [Source:HGNC Symbol;Acc:HGNC:10902]
ADAMTSL2	ENSMMUG00000017203	ENSG00000197859	1.5377	3.7409e-06	0.000664453	ADAMTS-like 2 [Source:HGNC Symbol;Acc:HGNC:14631]
FAP	ENSMMUG00000003200	ENSG00000078098	1.53479	4.05394e-08	2.1254e-05	fibroblast activation protein, alpha [Source:HGNC Symbol;Acc:HGNC:3590]
LDLRAD3	ENSMMUG00000007093	ENSG00000179241	1.53316	0.000615917	0.0196091	low density lipoprotein receptor class A domain containing 3 [Source:HGNC Symbol;Acc:HGNC:27046]
AMPH	ENSMMUG00000023667	ENSG00000078053	1.52943	0.000595675	0.0190998	amphiphysin [Source:HGNC Symbol;Acc:HGNC:471]
NA	ENSMMUG00000004702	NA	1.52878	7.74264e-07	0.000222378	Uncharacterized protein [Source:UniProtKB/TrEMBL;Acc:F6RL70]
GHRL	ENSMMUG00000019935	ENSG00000157017	1.52507	0.000100169	0.00614628	appetite-regulating hormone [Source:RefSeq peptide;Acc:NP_001028075]
MS4A4A	ENSMMUG00000020177	ENSG00000110079	1.52484	0.00111061	0.0277867	membrane-spanning 4-domains, subfamily A, member 4A [Source:HGNC Symbol;Acc:HGNC:13371]
PLN	ENSMMUG00000022188	ENSG00000198523	1.5243	2.0263e-05	0.00201125	phospholamban [Source:HGNC Symbol;Acc:HGNC:9080]
GPR65	ENSMMUG00000017260	ENSG00000140030	1.51933	0.00206629	0.0401337	G protein-coupled receptor 65 [Source:HGNC Symbol;Acc:HGNC:4517]
RGS18	ENSMMUG00000013995	ENSG00000150681	1.51568	0.000390858	0.0143766	regulator of G-protein signaling 18 [Source:HGNC Symbol;Acc:HGNC:14261]
NA	ENSMMUG00000029826	NA	1.51297	9.06042e-05	0.00568075	procollagen-lysine, 2-oxoglutarate 5-dioxygenase 1 [Source:HGNC Symbol;Acc:HGNC:9081]
SERPINH1	ENSMMUG00000007675	ENSG00000149257	1.5067	1.31058e-07	6.1005e-05	serpin peptidase inhibitor, clade H (heat shock protein 47), member 1, (collagen binding protein 1) [Source:HGNC Symbol;Acc:HGNC:1546]
MYH7B	ENSMMUG00000000227	ENSG00000078814	1.50236	1.98409e-05	0.00201125	myosin, heavy chain 7B, cardiac muscle, beta [Source:HGNC Symbol;Acc:HGNC:15906]
MATN2	ENSMMUG00000020072	ENSG00000132561	1.49807	7.05333e-05	0.0048578	matrilin 2 [Source:HGNC Symbol;Acc:HGNC:6908]
PIK3R5	ENSMMUG00000005792	ENSG00000141506	1.49716	0.00118986	0.0288883	phosphoinositide-3-kinase, regulatory subunit 5 [Source:HGNC Symbol;Acc:HGNC:30035]
NA	ENSMMUG00000018464	NA	1.49183	0.000449385	0.0157157
CLU	ENSMMUG00000021516	ENSG00000120885	1.48566	5.36077e-07	0.000175314	clusterin [Source:HGNC Symbol;Acc:HGNC:2095]
S100A4	ENSMMUG00000010979	ENSG00000196154	1.48497	9.08988e-05	0.00568075	S100 calcium binding protein A4 [Source:HGNC Symbol;Acc:HGNC:10494]
NA	ENSMMUG00000013192	NA	1.48486	0.00217416	0.0416888	Uncharacterized protein [Source:UniProtKB/TrEMBL;Acc:F6XPZ5]
MEDAG	ENSMMUG00000013346	ENSG00000102802	1.48424	0.000164174	0.00842654	mesenteric estrogen-dependent adipogenesis [Source:HGNC Symbol;Acc:HGNC:25926]
MSX1	ENSMMUG00000002770	ENSG00000163132	1.48379	7.9709e-05	0.00527447	msh homeobox 1 [Source:HGNC Symbol;Acc:HGNC:7391]
TPPP3	ENSMMUG00000009822	ENSG00000159713	1.48129	1.2967e-06	0.00030709	tubulin polymerization-promoting protein family member 3 [Source:HGNC Symbol;Acc:HGNC:24162]
CCND2	ENSMMUG00000008546	ENSG00000118971	1.47696	7.88286e-05	0.00524191	cyclin D2 [Source:HGNC Symbol;Acc:HGNC:1583]
NA	ENSMMUG00000032098	NA	1.47628	2.08679e-05	0.00204127	Uncharacterized protein [Source:UniProtKB/TrEMBL;Acc:F7GXV7]
NA	ENSMMUG00000020987	NA	1.47359	0.000299163	0.0124259	Uncharacterized protein [Source:UniProtKB/TrEMBL;Acc:F7HKV3]
NA	ENSMMUG00000020993	NA	1.46557	0.00195679	0.0387882	Uncharacterized protein [Source:UniProtKB/TrEMBL;Acc:F7HKR3]
PKIB	ENSMMUG00000005840	ENSG00000135549	1.46104	0.000384133	0.0142066	protein kinase (cAMP-dependent, catalytic) inhibitor beta [Source:HGNC Symbol;Acc:HGNC:9018]
COL21A1	ENSMMUG00000007616	ENSG00000124749	1.45941	0.000186926	0.00925893	collagen, type XXI, alpha 1 [Source:HGNC Symbol;Acc:HGNC:17025]
SLFN13	ENSMMUG00000005551	ENSG00000154760	1.45895	0.000383842	0.0142066	schlafen family member 13 [Source:HGNC Symbol;Acc:HGNC:26481]
CSPG4	ENSMMUG00000016104	ENSG00000173546	1.45835	2.55954e-06	0.000493589	chondroitin sulfate proteoglycan 4 [Source:HGNC Symbol;Acc:HGNC:2466]
KCTD12	ENSMMUG00000021453	ENSG00000178695	1.45401	1.46633e-06	0.000329899	potassium channel tetramerization domain containing 12 [Source:HGNC Symbol;Acc:HGNC:14678]
ISLR	ENSMMUG00000001836	ENSG00000129009	1.44736	0.000230776	0.0106281	immunoglobulin superfamily containing leucine-rich repeat [Source:HGNC Symbol;Acc:HGNC:6133]
MTMR11	ENSMMUG00000007246	ENSG00000014914	1.44631	0.000232261	0.0106281	myotubularin related protein 11 [Source:HGNC Symbol;Acc:HGNC:24307]
RERG	ENSMMUG00000010460	ENSG00000134533	1.44235	0.00186952	0.0376517	RAS-like, estrogen-regulated, growth inhibitor [Source:HGNC Symbol;Acc:HGNC:15980]
TRIL	ENSMMUG00000020183	ENSG00000255690	1.44179	0.00118594	0.0288779	TLR4 interactor with leucine-rich repeats [Source:HGNC Symbol;Acc:HGNC:22200]
DACT1	ENSMMUG00000001090	ENSG00000165617	1.44044	1.41598e-06	0.000323973	dishevelled-binding antagonist of beta-catenin 1 [Source:HGNC Symbol;Acc:HGNC:17748]
SERPINA1	ENSMMUG00000020426	ENSG00000277377	1.43776	0.000121992	0.00694842	serpin peptidase inhibitor, clade A (alpha-1 antiproteinase, antitrypsin), member 1 [Source:HGNC Symbol;Acc:HGNC:8941]
GEM	ENSMMUG00000019759	ENSG00000164949	1.4343	8.80038e-07	0.000247492	GTP binding protein overexpressed in skeletal muscle [Source:HGNC Symbol;Acc:HGNC:4234]
NA	ENSMMUG00000011200	NA	1.4341	0.000353394	0.0137082	Uncharacterized protein [Source:UniProtKB/TrEMBL;Acc:F6URY9]
ROBO1	ENSMMUG00000002327	ENSG00000169855	1.43013	1.57792e-05	0.00171685	roundabout guidance receptor 1 [Source:HGNC Symbol;Acc:HGNC:10249]
NPR3	ENSMMUG00000013366	ENSG00000113389	1.42952	0.00025885	0.0114565	natriuretic peptide receptor 3 [Source:HGNC Symbol;Acc:HGNC:7945]
NA	ENSMMUG00000005014	NA	1.41777	0.00206597	0.0401337	Uncharacterized protein [Source:UniProtKB/TrEMBL;Acc:F7ALJ7]
PIK3AP1	ENSMMUG00000001876	ENSG00000155629	1.415	0.00219075	0.0417697	phosphoinositide-3-kinase adaptor protein 1 [Source:HGNC Symbol;Acc:HGNC:30034]
SNORA3	ENSMMUG00000025809	ENSG00000221719	1.41434	0.00094012	0.024835	Small nucleolar RNA SNORA3/SNORA45 family [Source:RFAM;Acc:RF00334]
ALDOC	ENSMMUG00000020322	ENSG00000109107	1.4133	0.000996777	0.0259164	aldolase C, fructose-bisphosphate [Source:HGNC Symbol;Acc:HGNC:418]
CD9	ENSMMUG00000004470	ENSG00000010278	1.4121	1.25053e-05	0.00149389	CD9 molecule [Source:HGNC Symbol;Acc:HGNC:1709]
NTN4	ENSMMUG00000000521	ENSG00000074527	1.40588	6.61194e-06	0.000949517	netrin 4 [Source:HGNC Symbol;Acc:HGNC:13658]
CTHRC1	ENSMMUG00000019402	ENSG00000164932	1.40401	0.000721264	0.0214457	collagen triple helix repeat containing 1 [Source:HGNC Symbol;Acc:HGNC:18831]
ANO4	ENSMMUG00000018718	ENSG00000262139	1.40104	0.000236855	0.0107653	anoctamin 4 [Source:HGNC Symbol;Acc:HGNC:23837]
COL6A1	ENSMMUG00000000544	ENSG00000142156	1.39919	3.07016e-06	0.000575613	collagen, type VI, alpha 1 [Source:HGNC Symbol;Acc:HGNC:2211]
LRRC7	ENSMMUG00000021917	ENSG00000033122	1.39905	0.00167814	0.034851	leucine rich repeat containing 7 [Source:HGNC Symbol;Acc:HGNC:18531]
GXYLT2	ENSMMUG00000022507	ENSG00000172986	1.39204	0.0026693	0.0473495	glucoside xylosyltransferase 2 [Source:HGNC Symbol;Acc:HGNC:33383]
DPYSL3	ENSMMUG00000019291	ENSG00000113657	1.38881	5.28974e-06	0.000830304	dihydropyrimidinase-like 3 [Source:HGNC Symbol;Acc:HGNC:3015]
HSPA4L	ENSMMUG00000015245	ENSG00000164070	1.38762	4.03487e-05	0.00339468	heat shock 70kDa protein 4-like [Source:HGNC Symbol;Acc:HGNC:17041]
SEMA4F	ENSMMUG00000005149	ENSG00000135622	1.38283	6.24662e-05	0.00446154	sema domain, immunoglobulin domain (Ig), transmembrane domain (TM) and short cytoplasmic domain, (semaphorin) 4F [Source:HGNC Symbol;Acc:HGNC:10734]
MYADM	ENSMMUG00000000236	ENSG00000179820	1.38259	1.58979e-05	0.00171685	myeloid-associated differentiation marker [Source:HGNC Symbol;Acc:HGNC:7544]
FAM198B	ENSMMUG00000008547	ENSG00000164125	1.38049	0.000163665	0.00842654	family with sequence similarity 198, member B [Source:HGNC Symbol;Acc:HGNC:25312]
PLTP	ENSMMUG00000009963	ENSG00000100979	1.37685	0.000725944	0.0214544	phospholipid transfer protein [Source:HGNC Symbol;Acc:HGNC:9093]
NA	ENSMMUG00000030217	NA	1.37342	0.000120285	0.00694842	L-lactate dehydrogenase [Source:UniProtKB/TrEMBL;Acc:F7HKA5]
OMD	ENSMMUG00000004636	ENSG00000127083	1.37249	5.53187e-07	0.000175314	osteomodulin [Source:HGNC Symbol;Acc:HGNC:8134]
THY1	ENSMMUG00000008923	ENSG00000154096	1.36874	0.0023276	0.0433983	thy-1 membrane glycoprotein precursor [Source:RefSeq peptide;Acc:NP_001036103]
ENC1	ENSMMUG00000019996	ENSG00000171617	1.36641	8.36079e-05	0.00542608	ectodermal-neural cortex 1 (with BTB domain) [Source:HGNC Symbol;Acc:HGNC:3345]
ACTA2	ENSMMUG00000009341	ENSG00000107796	1.3643	4.29572e-06	0.000724283	actin, alpha 2, smooth muscle, aorta [Source:HGNC Symbol;Acc:HGNC:130]
KCNE4	ENSMMUG00000001102	ENSG00000152049	1.36386	0.00256958	0.0460036	potassium channel, voltage gated subfamily E regulatory beta subunit 4 [Source:HGNC Symbol;Acc:HGNC:6244]
MYH11	ENSMMUG00000010367	ENSG00000133392	1.3628	4.39968e-06	0.000724283	myosin, heavy chain 11, smooth muscle [Source:HGNC Symbol;Acc:HGNC:7569]
IGFBP6	ENSMMUG00000020338	ENSG00000167779	1.36134	2.34417e-05	0.00222845	insulin-like growth factor binding protein 6 [Source:HGNC Symbol;Acc:HGNC:5475]
RNF24	ENSMMUG00000004703	ENSG00000101236	1.3577	0.000448314	0.0157157	ring finger protein 24 [Source:HGNC Symbol;Acc:HGNC:13779]
NMI	ENSMMUG00000017781	ENSG00000123609	1.35424	0.000231373	0.0106281	N-myc (and STAT) interactor [Source:HGNC Symbol;Acc:HGNC:7854]
FAM180B	ENSMMUG00000004292	ENSG00000196666	1.35396	0.000494751	0.0169509	family with sequence similarity 180, member B [Source:HGNC Symbol;Acc:HGNC:34451]
PKHD1L1	ENSMMUG00000000975	ENSG00000205038	1.35218	1.04029e-05	0.00135028	polycystic kidney and hepatic disease 1 (autosomal recessive)-like 1 [Source:HGNC Symbol;Acc:HGNC:20313]
GLT25D2	ENSMMUG00000016405	NA	1.35035	7.82518e-05	0.00522931	collagen beta(1-O)galactosyltransferase 2 [Source:HGNC Symbol;Acc:HGNC:16790]
SNCAIP	ENSMMUG00000009997	ENSG00000064692	1.3453	6.46153e-05	0.00454345	synuclein, alpha interacting protein [Source:HGNC Symbol;Acc:HGNC:11139]
VCAM1	ENSMMUG00000022906	ENSG00000162692	1.34022	4.90515e-05	0.0038722	vascular cell adhesion molecule 1 [Source:HGNC Symbol;Acc:HGNC:12663]
MRC2	ENSMMUG00000002167	ENSG00000011028	1.33871	4.90464e-09	3.89457e-06	mannose receptor, C type 2 [Source:HGNC Symbol;Acc:HGNC:16875]
CPA3	ENSMMUG00000005519	ENSG00000163751	1.33781	2.44419e-05	0.00228714	carboxypeptidase A3 (mast cell) [Source:HGNC Symbol;Acc:HGNC:2298]
SLC2A3	ENSMMUG00000000439	ENSG00000059804	1.33537	5.69331e-05	0.00424608	Solute carrier family 2, facilitated glucose transporter member 3; Uncharacterized protein [Source:UniProtKB/TrEMBL;Acc:F7A5T7]
SLIT3	ENSMMUG00000017087	ENSG00000184347	1.33308	0.000204988	0.00977783	slit guidance ligand 3 [Source:HGNC Symbol;Acc:HGNC:11087]
ADAMTS2	ENSMMUG00000002488	ENSG00000087116	1.33295	0.000177709	0.00895112	ADAM metallopeptidase with thrombospondin type 1 motif, 2 [Source:HGNC Symbol;Acc:HGNC:218]
HSPG2	ENSMMUG00000014828	ENSG00000142798	1.32272	0.000573161	0.0187339
NA	ENSMMUG00000028941	NA	1.32088	0.000869085	0.0235521	L-lactate dehydrogenase [Source:UniProtKB/TrEMBL;Acc:F7HQ10]
COL6A3	ENSMMUG00000014049	ENSG00000163359	1.32048	3.36609e-05	0.00298939	collagen, type VI, alpha 3 [Source:HGNC Symbol;Acc:HGNC:2213]
CAPN6	ENSMMUG00000015308	ENSG00000077274	1.32043	0.000338185	0.0134498	calpain 6 [Source:HGNC Symbol;Acc:HGNC:1483]
SNORA64	ENSMMUG00000024096	ENSG00000199566	1.31943	0.00233792	0.0435304	Small nucleolar RNA SNORA64/SNORA10 family [Source:RFAM;Acc:RF00264]
CCDC80	ENSMMUG00000003061	ENSG00000091986	1.31804	3.64878e-05	0.00313726	coiled-coil domain containing 80 [Source:HGNC Symbol;Acc:HGNC:30649]
PHLDA3	ENSMMUG00000031350	ENSG00000174307	1.31784	0.000605287	0.019362	pleckstrin homology-like domain, family A, member 3 [Source:HGNC Symbol;Acc:HGNC:8934]
PDLIM4	ENSMMUG00000009298	ENSG00000131435	1.31421	0.000232153	0.0106281	PDZ and LIM domain 4 [Source:HGNC Symbol;Acc:HGNC:16501]
ADAMTS15	ENSMMUG00000003301	ENSG00000166106	1.31332	4.29502e-05	0.00351385	ADAM metallopeptidase with thrombospondin type 1 motif, 15 [Source:HGNC Symbol;Acc:HGNC:16305]
NA	ENSMMUG00000032047	NA	1.31092	0.000680899	0.0207015	Uncharacterized protein [Source:UniProtKB/TrEMBL;Acc:F6Y225]
LFNG	ENSMMUG00000016074	ENSG00000106003	1.30938	0.00103721	0.0266183	LFNG O-fucosylpeptide 3-beta-N-acetylglucosaminyltransferase [Source:HGNC Symbol;Acc:HGNC:6560]
ARHGAP22	ENSMMUG00000004063	ENSG00000128805	1.3081	0.000408603	0.0149478	Rho GTPase activating protein 22 [Source:HGNC Symbol;Acc:HGNC:30320]
PROCR	ENSMMUG00000018140	ENSG00000101000	1.30429	0.000743282	0.0217863	protein C receptor, endothelial [Source:HGNC Symbol;Acc:HGNC:9452]
GALNT16	ENSMMUG00000020516	ENSG00000100626	1.30297	0.00032037	0.0129481	polypeptide N-acetylgalactosaminyltransferase 16 [Source:HGNC Symbol;Acc:HGNC:23233]
THBD	ENSMMUG00000016814	ENSG00000178726	1.30249	0.000592791	0.0190526	thrombomodulin [Source:HGNC Symbol;Acc:HGNC:11784]
C1QTNF2	ENSMMUG00000015219	ENSG00000145861	1.30225	0.00140668	0.0312969	C1q and tumor necrosis factor related protein 2 [Source:HGNC Symbol;Acc:HGNC:14325]
SPARC	ENSMMUG00000001850	ENSG00000113140	1.30048	5.58448e-07	0.000175314	secreted protein, acidic, cysteine-rich (osteonectin) [Source:HGNC Symbol;Acc:HGNC:11219]
GSN	ENSMMUG00000013020	ENSG00000148180	1.29479	0.000828728	0.0229883	gelsolin [Source:HGNC Symbol;Acc:HGNC:4620]
COL12A1	ENSMMUG00000019261	ENSG00000111799	1.29453	1.12804e-06	0.000288055	collagen, type XII, alpha 1 [Source:HGNC Symbol;Acc:HGNC:2188]
TIMP1	ENSMMUG00000011426	ENSG00000102265	1.29357	0.00113887	0.0281569	Metalloproteinase inhibitor 1 [Source:UniProtKB/Swiss-Prot;Acc:Q95KL9]
COL5A2	ENSMMUG00000021290	ENSG00000204262	1.293	9.68562e-06	0.00126938	collagen, type V, alpha 2 [Source:HGNC Symbol;Acc:HGNC:2210]
MYO1F	ENSMMUG00000014247	ENSG00000142347	1.29059	0.0021034	0.0406788	myosin IF [Source:HGNC Symbol;Acc:HGNC:7600]
IGFBP7	ENSMMUG00000014011	ENSG00000163453	1.28995	1.81454e-08	1.22472e-05	insulin-like growth factor binding protein 7 [Source:HGNC Symbol;Acc:HGNC:5476]
NA	ENSMMUG00000007153	NA	1.28929	1.47155e-05	0.00165537	Uncharacterized protein [Source:UniProtKB/TrEMBL;Acc:F7DI57]
MAST3	ENSMMUG00000003161	ENSG00000099308	1.28286	0.00204397	0.0398722	microtubule associated serine/threonine kinase 3 [Source:HGNC Symbol;Acc:HGNC:19036]
SLC12A7	ENSMMUG00000019441	ENSG00000276482	1.28143	0.00025175	0.0112158	solute carrier family 12 (potassium/chloride transporter), member 7 [Source:HGNC Symbol;Acc:HGNC:10915]
NA	ENSMMUG00000032231	NA	1.2802	0.000555864	0.0184364	Neuroblastoma suppressor of tumorigenicity 1 [Source:UniProtKB/TrEMBL;Acc:F7FSH9]
S100A11	ENSMMUG00000004441	ENSG00000163191	1.27894	0.000121354	0.00694842	Protein S100 [Source:UniProtKB/TrEMBL;Acc:F7GN53]
DCLK1	ENSMMUG00000016791	ENSG00000133083	1.27722	0.00098334	0.0256753	doublecortin-like kinase 1 [Source:HGNC Symbol;Acc:HGNC:2700]
SDK1	ENSMMUG00000019724	ENSG00000146555	1.27664	8.86042e-05	0.00564183	sidekick cell adhesion molecule 1 [Source:HGNC Symbol;Acc:HGNC:19307]
ANGPTL7	ENSMMUG00000006187	ENSG00000171819	1.27618	0.0003588	0.013799	angiopoietin-like 7 [Source:HGNC Symbol;Acc:HGNC:24078]
HK2	ENSMMUG00000011845	ENSG00000159399	1.27536	0.000502152	0.0171202	hexokinase 2 [Source:HGNC Symbol;Acc:HGNC:4923]
GPNMB	ENSMMUG00000012648	ENSG00000136235	1.26878	0.000629191	0.0198678	glycoprotein (transmembrane) nmb [Source:HGNC Symbol;Acc:HGNC:4462]
COL4A1	ENSMMUG00000022280	ENSG00000187498	1.26714	1.89235e-06	0.000399138	collagen, type IV, alpha 1 [Source:HGNC Symbol;Acc:HGNC:2202]
CCDC3	ENSMMUG00000007820	ENSG00000151468	1.26256	2.00118e-05	0.00201125	coiled-coil domain containing 3 [Source:HGNC Symbol;Acc:HGNC:23813]
COL6A2	ENSMMUG00000022317	ENSG00000142173	1.26087	1.49597e-05	0.00166893	collagen, type VI, alpha 2 [Source:HGNC Symbol;Acc:HGNC:2212]
MXRA5	ENSMMUG00000008247	ENSG00000101825	1.25826	5.0867e-05	0.00399217	matrix-remodelling associated 5 [Source:HGNC Symbol;Acc:HGNC:7539]
CRIP2	ENSMMUG00000011475	ENSG00000182809	1.24803	6.76462e-05	0.00468285	cysteine-rich protein 2 [Source:HGNC Symbol;Acc:HGNC:2361]
LPHN3	ENSMMUG00000002588	ENSG00000150471	1.24777	0.000125305	0.00704789	adhesion G protein-coupled receptor L3 [Source:HGNC Symbol;Acc:HGNC:20974]
SLC1A4	ENSMMUG00000010279	ENSG00000115902	1.24684	0.00122647	0.0293548	solute carrier family 1 (glutamate/neutral amino acid transporter), member 4 [Source:HGNC Symbol;Acc:HGNC:10942]
TRIM47	ENSMMUG00000009377	ENSG00000132481	1.24485	0.000810415	0.0227912	tripartite motif containing 47 [Source:HGNC Symbol;Acc:HGNC:19020]
ENPP1	ENSMMUG00000014151	ENSG00000197594	1.24398	0.000284873	0.0120928	ectonucleotide pyrophosphatase/phosphodiesterase 1 [Source:HGNC Symbol;Acc:HGNC:3356]
LOXL1	ENSMMUG00000003638	ENSG00000129038	1.24396	0.00065409	0.0201129	lysyl oxidase-like 1 [Source:HGNC Symbol;Acc:HGNC:6665]
AKAP12	ENSMMUG00000023265	ENSG00000131016	1.24289	0.000137021	0.00746395	A kinase (PRKA) anchor protein 12 [Source:HGNC Symbol;Acc:HGNC:370]
LAMA4	ENSMMUG00000013782	ENSG00000112769	1.24053	9.22761e-09	6.9202e-06	laminin, alpha 4 [Source:HGNC Symbol;Acc:HGNC:6484]
NA	ENSMMUG00000014024	NA	1.2371	0.00087595	0.0236489	Uncharacterized protein [Source:UniProtKB/TrEMBL;Acc:F7AVS0]
ANXA1	ENSMMUG00000012667	ENSG00000135046	1.23661	0.000342341	0.0135125	annexin A1 [Source:HGNC Symbol;Acc:HGNC:533]
FAM129B	ENSMMUG00000009961	ENSG00000136830	1.23488	1.3409e-05	0.00156041	family with sequence similarity 129, member B [Source:HGNC Symbol;Acc:HGNC:25282]
DCHS1	ENSMMUG00000007754	ENSG00000166341	1.23272	2.24498e-05	0.00214929	dachsous cadherin-related 1 [Source:HGNC Symbol;Acc:HGNC:13681]
LOXL3	ENSMMUG00000002138	ENSG00000115318	1.23234	3.17621e-05	0.00285837	lysyl oxidase-like 3 [Source:HGNC Symbol;Acc:HGNC:13869]
CD52	ENSMMUG00000010240	ENSG00000169442	1.23096	0.00187528	0.0376703	CD52 molecule [Source:HGNC Symbol;Acc:HGNC:1804]
GPR162	ENSMMUG00000005189	ENSG00000250510	1.23052	3.27976e-06	0.000598291	prolyl 3-hydroxylase 3 [Source:HGNC Symbol;Acc:HGNC:19318]
C1QTNF3	ENSMMUG00000009841	ENSG00000082196	1.22955	0.00169883	0.0351726	Uncharacterized protein [Source:UniProtKB/TrEMBL;Acc:F7A6Q7]
SRPX	ENSMMUG00000013135	ENSG00000101955	1.2275	0.000196525	0.00950855	sushi-repeat containing protein, X-linked [Source:HGNC Symbol;Acc:HGNC:11309]
ELOVL5	ENSMMUG00000006422	ENSG00000012660	1.22439	6.15376e-05	0.00444757	ELOVL fatty acid elongase 5 [Source:HGNC Symbol;Acc:HGNC:21308]
TPSD1	ENSMMUG00000003108	ENSG00000095917	1.22224	0.00265135	0.0471549	tryptase delta 1 [Source:HGNC Symbol;Acc:HGNC:14118]
AFAP1L2	ENSMMUG00000022523	ENSG00000169129	1.22209	0.00112995	0.0279875	actin filament associated protein 1-like 2 [Source:HGNC Symbol;Acc:HGNC:25901]
CSF1	ENSMMUG00000002680	ENSG00000184371	1.21868	0.000248491	0.0111441	colony stimulating factor 1 (macrophage) [Source:HGNC Symbol;Acc:HGNC:2432]
ITIH5	ENSMMUG00000015850	ENSG00000123243	1.21535	0.000240504	0.0108945	inter-alpha-trypsin inhibitor heavy chain family, member 5 [Source:HGNC Symbol;Acc:HGNC:21449]
CRISPLD2	ENSMMUG00000011245	ENSG00000103196	1.21437	9.33407e-06	0.00123619	cysteine-rich secretory protein LCCL domain containing 2 [Source:HGNC Symbol;Acc:HGNC:25248]
KAL1	ENSMMUG00000018191	ENSG00000011201	1.21404	0.00133363	0.0304827	anosmin 1 [Source:HGNC Symbol;Acc:HGNC:6211]
CRIP1	ENSMMUG00000007158	ENSG00000257341	1.21367	0.00150502	0.0327767	Cysteine-rich protein 1; Uncharacterized protein [Source:UniProtKB/TrEMBL;Acc:F7DI11]
PFKP	ENSMMUG00000004935	ENSG00000067057	1.2118	0.000233692	0.0106575	phosphofructokinase, platelet [Source:HGNC Symbol;Acc:HGNC:8878]
FAT1	ENSMMUG00000018051	ENSG00000083857	1.21142	2.87688e-09	2.42719e-06	FAT atypical cadherin 1 [Source:HGNC Symbol;Acc:HGNC:3595]
SNX7	ENSMMUG00000008515	ENSG00000162627	1.2104	0.000218021	0.0102546	sorting nexin 7 [Source:HGNC Symbol;Acc:HGNC:14971]
CXCL14	ENSMMUG00000004771	ENSG00000145824	1.20913	0.000334936	0.0134163	chemokine (C-X-C motif) ligand 14 [Source:HGNC Symbol;Acc:HGNC:10640]
C7	ENSMMUG00000014171	ENSG00000112936	1.20584	0.00240908	0.0444873	complement component 7 [Source:HGNC Symbol;Acc:HGNC:1346]
CLIC2	ENSMMUG00000009482	ENSG00000155962	1.20479	0.000422392	0.0150049	chloride intracellular channel 2 [Source:HGNC Symbol;Acc:HGNC:2063]
PAPLN	ENSMMUG00000020195	ENSG00000100767	1.20449	0.000170861	0.00863838	papilin, proteoglycan-like sulfated glycoprotein [Source:HGNC Symbol;Acc:HGNC:19262]
ATF5	ENSMMUG00000011630	ENSG00000169136	1.20384	0.000377136	0.0141809	activating transcription factor 5 [Source:HGNC Symbol;Acc:HGNC:790]
CCDC109B	ENSMMUG00000008171	ENSG00000005059	1.20201	0.00108293	0.0273754	coiled-coil domain containing 109B [Source:HGNC Symbol;Acc:HGNC:26076]
DPT	ENSMMUG00000002932	ENSG00000143196	1.19965	1.27214e-05	0.00150637	dermatopontin [Source:HGNC Symbol;Acc:HGNC:3011]
OAF	ENSMMUG00000012249	ENSG00000184232	1.18774	5.97008e-05	0.00440383	out at first homolog [Source:HGNC Symbol;Acc:HGNC:28752]
RET	ENSMMUG00000015400	ENSG00000165731	1.18654	0.000650461	0.020047	ret proto-oncogene [Source:HGNC Symbol;Acc:HGNC:9967]
THBS1	ENSMMUG00000006035	ENSG00000137801	1.18244	6.83769e-08	3.41859e-05	thrombospondin 1 [Source:HGNC Symbol;Acc:HGNC:11785]
ZFP36L2	ENSMMUG00000019579	ENSG00000152518	1.18098	0.00118153	0.0288779	ZFP36 ring finger protein-like 2 [Source:HGNC Symbol;Acc:HGNC:1108]
SNAI2	ENSMMUG00000016195	ENSG00000019549	1.17989	0.000362881	0.0138377	snail family zinc finger 2 [Source:HGNC Symbol;Acc:HGNC:11094]
SH3BGRL	ENSMMUG00000001689	ENSG00000131171	1.17983	0.000282506	0.0120549	SH3 domain binding glutamate-rich protein like [Source:HGNC Symbol;Acc:HGNC:10823]
DUSP6	ENSMMUG00000006227	ENSG00000139318	1.17931	0.00012149	0.00694842	dual specificity phosphatase 6 [Source:HGNC Symbol;Acc:HGNC:3072]
PCSK6	ENSMMUG00000011829	ENSG00000140479	1.1766	0.000347038	0.0135943	proprotein convertase subtilisin/kexin type 6 [Source:HGNC Symbol;Acc:HGNC:8569]
PRKAR2B	ENSMMUG00000015404	ENSG00000005249	1.17275	4.69909e-06	0.000755154	protein kinase, cAMP-dependent, regulatory, type II, beta [Source:HGNC Symbol;Acc:HGNC:9392]
TRPV2	ENSMMUG00000015614	ENSG00000187688	1.17118	0.0016501	0.0345344	transient receptor potential cation channel, subfamily V, member 2 [Source:HGNC Symbol;Acc:HGNC:18082]
PODN	ENSMMUG00000007604	ENSG00000174348	1.16942	9.03361e-05	0.00568075	podocan [Source:HGNC Symbol;Acc:HGNC:23174]
U1	ENSMMUG00000028134	ENSG00000273768	1.16793	0.00254575	0.0459393	U1 spliceosomal RNA [Source:RFAM;Acc:RF00003]
NA	ENSMMUG00000031762	NA	1.16482	0.00189313	0.0378605	L-lactate dehydrogenase [Source:UniProtKB/TrEMBL;Acc:F6PTL4]
ANXA2	ENSMMUG00000012000	ENSG00000182718	1.16407	0.00226473	0.0427311	annexin A2 [Source:HGNC Symbol;Acc:HGNC:537]
SRPX2	ENSMMUG00000008210	ENSG00000102359	1.16401	0.00268903	0.0475743	sushi-repeat containing protein, X-linked 2 [Source:HGNC Symbol;Acc:HGNC:30668]
ARHGEF26	ENSMMUG00000009036	ENSG00000277101	1.16374	0.000371893	0.0140319	Rho guanine nucleotide exchange factor (GEF) 26 [Source:HGNC Symbol;Acc:HGNC:24490]
TMSB4X	ENSMMUG00000014256	ENSG00000205542	1.16374	0.000448818	0.0157157
MNDA	ENSMMUG00000018454	ENSG00000163563	1.1619	0.000162828	0.0084215	myeloid cell nuclear differentiation antigen [Source:HGNC Symbol;Acc:HGNC:7183]
LRCH2	ENSMMUG00000017323	ENSG00000130224	1.16182	0.000646111	0.020047	leucine-rich repeats and calponin homology (CH) domain containing 2 [Source:HGNC Symbol;Acc:HGNC:29292]
SIGLEC11	ENSMMUG00000006385	ENSG00000161640	1.16172	0.00131849	0.0303208	sialic acid binding Ig-like lectin 11 [Source:HGNC Symbol;Acc:HGNC:15622]
THSD1	ENSMMUG00000009528	ENSG00000136114	1.1612	0.000137126	0.00746395	thrombospondin, type I, domain containing 1 [Source:HGNC Symbol;Acc:HGNC:17754]
NA	ENSMMUG00000013255	NA	1.16095	0.00018127	0.0090557	Uncharacterized protein [Source:UniProtKB/TrEMBL;Acc:F6ZDA2]
KIAA1755	ENSMMUG00000020172	ENSG00000149633	1.16037	0.00244907	0.0449562	KIAA1755 [Source:HGNC Symbol;Acc:HGNC:29372]
FAM102B	ENSMMUG00000009429	ENSG00000162636	1.15995	0.00101738	0.0262594	family with sequence similarity 102, member B [Source:HGNC Symbol;Acc:HGNC:27637]
MBOAT2	ENSMMUG00000021037	ENSG00000143797	1.15861	0.000819179	0.0229	membrane bound O-acyltransferase domain containing 2 [Source:HGNC Symbol;Acc:HGNC:25193]
GUCY1B3	ENSMMUG00000005447	ENSG00000061918	1.15728	1.50947e-05	0.00167019	guanylate cyclase 1, soluble, beta 3 [Source:HGNC Symbol;Acc:HGNC:4687]
SPRED1	ENSMMUG00000010704	ENSG00000166068	1.15704	0.00030453	0.0125714	sprouty-related, EVH1 domain containing 1 [Source:HGNC Symbol;Acc:HGNC:20249]
RAB31	ENSMMUG00000005692	ENSG00000168461	1.15417	0.00120039	0.0290395	RAB31, member RAS oncogene family [Source:HGNC Symbol;Acc:HGNC:9771]
ADAMTSL3	ENSMMUG00000013670	ENSG00000156218	1.15232	8.64577e-05	0.00555108	ADAMTS-like 3 [Source:HGNC Symbol;Acc:HGNC:14633]
MXRA7	ENSMMUG00000022410	ENSG00000182534	1.15169	0.000101016	0.0061702	matrix-remodelling associated 7 [Source:HGNC Symbol;Acc:HGNC:7541]
TGFB3	ENSMMUG00000012069	ENSG00000119699	1.15123	0.000231755	0.0106281	transforming growth factor, beta 3 [Source:HGNC Symbol;Acc:HGNC:11769]
DYNLL1	ENSMMUG00000001194	ENSG00000088986	1.151	0.000419047	0.0149904	dynein, light chain, LC8-type 1 [Source:HGNC Symbol;Acc:HGNC:15476]
SYBU	ENSMMUG00000016187	ENSG00000147642	1.15038	0.00245113	0.0449562	syntabulin (syntaxin-interacting) [Source:HGNC Symbol;Acc:HGNC:26011]
NA	ENSMMUG00000021300	NA	1.15032	0.00111457	0.0277867	Uncharacterized protein [Source:UniProtKB/TrEMBL;Acc:F6UZT1]
PLAU	ENSMMUG00000009906	ENSG00000122861	1.14974	0.000195636	0.00950015	plasminogen activator, urokinase [Source:HGNC Symbol;Acc:HGNC:9052]
FGL2	ENSMMUG00000002737	ENSG00000127951	1.14758	1.82678e-07	7.70614e-05	fibrinogen-like 2 [Source:HGNC Symbol;Acc:HGNC:3696]
CD163L1	ENSMMUG00000022109	ENSG00000177675	1.14689	0.000167926	0.00852191	CD163 molecule-like 1 [Source:HGNC Symbol;Acc:HGNC:30375]
ALDH3A1	ENSMMUG00000001328	ENSG00000108602	1.14622	0.000725252	0.0214544	aldehyde dehydrogenase 3 family, member A1 [Source:HGNC Symbol;Acc:HGNC:405]
S100A6	ENSMMUG00000008917	ENSG00000197956	1.14564	0.00175979	0.0361025	S100 calcium binding protein A6 [Source:HGNC Symbol;Acc:HGNC:10496]
ITGA5	ENSMMUG00000003755	ENSG00000161638	1.1455	1.24844e-05	0.00149389	integrin, alpha 5 (fibronectin receptor, alpha polypeptide) [Source:HGNC Symbol;Acc:HGNC:6141]
IRF1	ENSMMUG00000008100	ENSG00000125347	1.14442	0.000584578	0.0189238	interferon regulatory factor 1 [Source:HGNC Symbol;Acc:HGNC:6116]
CLIC1	ENSMMUG00000029827	ENSG00000230685	1.14328	0.0011187	0.0277867	chloride intracellular channel 1 [Source:HGNC Symbol;Acc:HGNC:2062]
PTCH2	ENSMMUG00000020973	ENSG00000117425	1.14267	0.00167201	0.0347773	patched 2 [Source:HGNC Symbol;Acc:HGNC:9586]
NA	ENSMMUG00000032249	NA	1.14009	6.10197e-06	0.000905171	Uncharacterized protein [Source:UniProtKB/TrEMBL;Acc:F7GUS7]
NA	ENSMMUG00000023803	NA	1.13882	5.28169e-05	0.00407415	Uncharacterized protein [Source:UniProtKB/TrEMBL;Acc:F7HRA5]
HMHA1	ENSMMUG00000015301	ENSG00000180448	1.13819	0.00130597	0.0301872	histocompatibility (minor) HA-1 [Source:HGNC Symbol;Acc:HGNC:17102]
TMSB10	ENSMMUG00000003444	ENSG00000034510	1.13496	0.00020484	0.00977783	thymosin beta 10 [Source:HGNC Symbol;Acc:HGNC:11879]
KLHL34	ENSMMUG00000007501	ENSG00000185915	1.1337	0.0013059	0.0301872	kelch-like family member 34 [Source:HGNC Symbol;Acc:HGNC:26634]
RCN3	ENSMMUG00000009787	ENSG00000142552	1.133	0.0012786	0.0298612	reticulocalbin 3, EF-hand calcium binding domain [Source:HGNC Symbol;Acc:HGNC:21145]
TPBG	ENSMMUG00000005196	ENSG00000146242	1.13157	0.000312769	0.0127171	trophoblast glycoprotein [Source:HGNC Symbol;Acc:HGNC:12004]
PTPRE	ENSMMUG00000005383	ENSG00000132334	1.13075	0.000646598	0.020047	protein tyrosine phosphatase, receptor type, E [Source:HGNC Symbol;Acc:HGNC:9669]
FKBP10	ENSMMUG00000013054	ENSG00000141756	1.13052	7.808e-05	0.00522931	FK506 binding protein 10, 65 kDa [Source:HGNC Symbol;Acc:HGNC:18169]
VIM	ENSMMUG00000003193	ENSG00000026025	1.12977	0.00136261	0.0308104	vimentin [Source:HGNC Symbol;Acc:HGNC:12692]
CALHM2	ENSMMUG00000007061	ENSG00000138172	1.12892	0.00254387	0.0459393	calcium homeostasis modulator 2 [Source:HGNC Symbol;Acc:HGNC:23493]
NA	ENSMMUG00000002679	NA	1.12736	0.000112009	0.00666082	L-lactate dehydrogenase [Source:UniProtKB/TrEMBL;Acc:F7HQ10]
IL34	ENSMMUG00000020415	ENSG00000157368	1.12639	0.00290149	0.0499432	interleukin 34 [Source:HGNC Symbol;Acc:HGNC:28529]
EFHD2	ENSMMUG00000005951	ENSG00000142634	1.12629	0.00118729	0.0288779	EF-hand domain family, member D2 [Source:HGNC Symbol;Acc:HGNC:28670]
PDE7B	ENSMMUG00000003708	ENSG00000171408	1.1228	5.18965e-05	0.00404943	phosphodiesterase 7B [Source:HGNC Symbol;Acc:HGNC:8792]
TAGLN	ENSMMUG00000002058	ENSG00000149591	1.11895	6.49594e-05	0.00454345	transgelin [Source:HGNC Symbol;Acc:HGNC:11553]
FNDC5	ENSMMUG00000000310	ENSG00000160097	1.11787	3.95972e-05	0.00336178	fibronectin type III domain containing 5 [Source:HGNC Symbol;Acc:HGNC:20240]
TMEM204	ENSMMUG00000000045	ENSG00000131634	1.11653	0.000545582	0.0181399	transmembrane protein 204 [Source:HGNC Symbol;Acc:HGNC:14158]
CNN3	ENSMMUG00000001690	ENSG00000117519	1.11612	5.90332e-06	0.00089538	calponin 3, acidic [Source:HGNC Symbol;Acc:HGNC:2157]
FLNA	ENSMMUG00000013668	ENSG00000196924	1.11444	0.000101937	0.00619839	filamin A, alpha [Source:HGNC Symbol;Acc:HGNC:3754]
GNG2	ENSMMUG00000010392	ENSG00000186469	1.1128	0.00106164	0.0269906	guanine nucleotide binding protein (G protein), gamma 2 [Source:HGNC Symbol;Acc:HGNC:4404]
OGN	ENSMMUG00000004634	ENSG00000106809	1.11257	7.61465e-06	0.00104721	osteoglycin [Source:HGNC Symbol;Acc:HGNC:8126]
PGF	ENSMMUG00000002909	ENSG00000119630	1.11163	0.0013581	0.0308104	placental growth factor [Source:HGNC Symbol;Acc:HGNC:8893]
PMP22	ENSMMUG00000002206	ENSG00000109099	1.10981	0.000778456	0.0221696	peripheral myelin protein 22 [Source:HGNC Symbol;Acc:HGNC:9118]
CAPN5	ENSMMUG00000018174	ENSG00000149260	1.10925	0.00107365	0.0272154	calpain 5 [Source:HGNC Symbol;Acc:HGNC:1482]
SH3BGRL3	ENSMMUG00000000646	ENSG00000142669	1.10663	0.00157637	0.0336165	SH3 domain binding glutamate-rich protein like 3 [Source:HGNC Symbol;Acc:HGNC:15568]
DOCK8	ENSMMUG00000016976	ENSG00000107099	1.10579	5.2728e-05	0.00407415	dedicator of cytokinesis 8 [Source:HGNC Symbol;Acc:HGNC:19191]
MARCKS	ENSMMUG00000008934	ENSG00000277443	1.10485	0.00126115	0.029772	myristoylated alanine-rich protein kinase C substrate [Source:HGNC Symbol;Acc:HGNC:6759]
GLT8D2	ENSMMUG00000021292	ENSG00000120820	1.10478	0.00011122	0.00664318	glycosyltransferase 8 domain containing 2 [Source:HGNC Symbol;Acc:HGNC:24890]
WBP5	ENSMMUG00000010501	ENSG00000185222	1.10278	6.72016e-05	0.00467605	WW domain binding protein 5 [Source:HGNC Symbol;Acc:HGNC:30084]
ADAMTSL5	ENSMMUG00000003815	ENSG00000185761	1.10235	0.00021995	0.0103094	ADAMTS-like 5 [Source:HGNC Symbol;Acc:HGNC:27912]
PXDN	ENSMMUG00000030949	ENSG00000130508	1.1018	0.00024989	0.0111697	Uncharacterized protein [Source:UniProtKB/TrEMBL;Acc:F6ZAB5]
NA	ENSMMUG00000016680	NA	1.10117	0.000231632	0.0106281
HMCN2	ENSMMUG00000001521	ENSG00000148357	1.09894	0.000356751	0.0137844	Uncharacterized protein [Source:UniProtKB/TrEMBL;Acc:F7GCK9]
SDC2	ENSMMUG00000000963	ENSG00000169439	1.09835	0.000291519	0.0122275	syndecan 2 [Source:HGNC Symbol;Acc:HGNC:10659]
CHD3	ENSMMUG00000022221	ENSG00000170004	1.09628	4.81621e-06	0.000764871	chromodomain helicase DNA binding protein 3 [Source:HGNC Symbol;Acc:HGNC:1918]
TAGLN2	ENSMMUG00000004705	ENSG00000158710	1.09622	0.000684166	0.0207541	transgelin 2 [Source:HGNC Symbol;Acc:HGNC:11554]
CDKL5	ENSMMUG00000005063	ENSG00000008086	1.09359	0.00145281	0.0322027	cyclin-dependent kinase-like 5 [Source:HGNC Symbol;Acc:HGNC:11411]
WDFY4	ENSMMUG00000013836	ENSG00000128815	1.09344	0.00151642	0.0329631	WDFY family member 4 [Source:HGNC Symbol;Acc:HGNC:29323]
PVRL3	ENSMMUG00000009998	ENSG00000177707	1.09217	0.000744018	0.0217863	poliovirus receptor-related 3 [Source:HGNC Symbol;Acc:HGNC:17664]
COMP	ENSMMUG00000006511	ENSG00000105664	1.09213	0.000766452	0.0219098	cartilage oligomeric matrix protein [Source:HGNC Symbol;Acc:HGNC:2227]
ANTXR2	ENSMMUG00000003333	ENSG00000163297	1.09105	0.000187936	0.00925893	anthrax toxin receptor 2 [Source:HGNC Symbol;Acc:HGNC:21732]
FREM1	ENSMMUG00000008128	ENSG00000164946	1.09044	0.00127544	0.0298392	FRAS1 related extracellular matrix 1 [Source:HGNC Symbol;Acc:HGNC:23399]
FYB	ENSMMUG00000021218	ENSG00000082074	1.08973	0.00140731	0.0312969	FYN binding protein [Source:HGNC Symbol;Acc:HGNC:4036]
NA	ENSMMUG00000003289	NA	1.08897	0.000892243	0.0238406	Integrin beta [Source:UniProtKB/TrEMBL;Acc:F7FG54]
NA	ENSMMUG00000006926	NA	1.08791	0.0025594	0.0460036
SPARCL1	ENSMMUG00000019047	ENSG00000152583	1.08688	0.000492037	0.0169008	SPARC-like 1 (hevin) [Source:HGNC Symbol;Acc:HGNC:11220]
RALGPS2	ENSMMUG00000017551	ENSG00000116191	1.08648	0.000361523	0.0138377	Ral GEF with PH domain and SH3 binding motif 2 [Source:HGNC Symbol;Acc:HGNC:30279]
LTBP4	ENSMMUG00000020798	ENSG00000090006	1.08473	0.000760084	0.0219098	latent transforming growth factor beta binding protein 4 [Source:HGNC Symbol;Acc:HGNC:6717]
MGST1	ENSMMUG00000002359	ENSG00000008394	1.08382	0.00102502	0.0264059	microsomal glutathione S-transferase 1 [Source:HGNC Symbol;Acc:HGNC:7061]
ACTN1	ENSMMUG00000010767	ENSG00000072110	1.08381	2.47585e-06	0.000489295	actinin, alpha 1 [Source:HGNC Symbol;Acc:HGNC:163]
NA	ENSMMUG00000029031	NA	1.08203	0.0029127	0.0499601	Uncharacterized protein [Source:UniProtKB/TrEMBL;Acc:H9H3J8]
BTG3	ENSMMUG00000002116	ENSG00000154640	1.08148	0.00199959	0.0392333	BTG family, member 3 [Source:HGNC Symbol;Acc:HGNC:1132]
PLXNB2	ENSMMUG00000008331	ENSG00000196576	1.08146	0.000577331	0.0187341	plexin B2 [Source:HGNC Symbol;Acc:HGNC:9104]
ADCY7	ENSMMUG00000003118	ENSG00000121281	1.07956	8.17278e-05	0.00535555	adenylate cyclase 7 [Source:HGNC Symbol;Acc:HGNC:238]
OLFML2B	ENSMMUG00000023042	ENSG00000162745	1.07704	7.65029e-07	0.000222378	olfactomedin-like 2B [Source:HGNC Symbol;Acc:HGNC:24558]
LCP1	ENSMMUG00000017033	ENSG00000136167	1.07565	0.001899	0.0379211	lymphocyte cytosolic protein 1 (L-plastin) [Source:HGNC Symbol;Acc:HGNC:6528]
LRRN4CL	ENSMMUG00000031129	ENSG00000177363	1.07471	0.00134166	0.0305931	LRRN4 C-terminal like [Source:HGNC Symbol;Acc:HGNC:33724]
FKBP7	ENSMMUG00000002187	ENSG00000079150	1.07345	0.00118428	0.0288779	FK506 binding protein 7 [Source:HGNC Symbol;Acc:HGNC:3723]
MYOC	ENSMMUG00000013649	ENSG00000034971	1.07317	8.03452e-05	0.00529063	myocilin, trabecular meshwork inducible glucocorticoid response [Source:HGNC Symbol;Acc:HGNC:7610]
NA	ENSMMUG00000004089	NA	1.07249	1.21778e-05	0.00149389	Uncharacterized protein [Source:UniProtKB/TrEMBL;Acc:F6ZCW2]
LMNA	ENSMMUG00000016096	ENSG00000160789	1.07201	4.7036e-05	0.00375704	lamin A/C [Source:HGNC Symbol;Acc:HGNC:6636]
MESDC1	ENSMMUG00000009410	ENSG00000140406	1.07171	0.000414967	0.0149904	mesoderm development candidate 1 [Source:HGNC Symbol;Acc:HGNC:13519]
IGSF3	ENSMMUG00000008157	ENSG00000143061	1.0717	4.18816e-05	0.00344731	immunoglobulin superfamily, member 3 [Source:HGNC Symbol;Acc:HGNC:5950]
NA	ENSMMUG00000030301	NA	1.07042	0.00211718	0.0408867	Uncharacterized protein [Source:UniProtKB/TrEMBL;Acc:F6W2H2]
LYN	ENSMMUG00000014149	ENSG00000254087	1.06971	0.00290432	0.0499432	LYN proto-oncogene, Src family tyrosine kinase [Source:HGNC Symbol;Acc:HGNC:6735]
NA	ENSMMUG00000019061	NA	1.06936	0.00224801	0.0425866
FAM171A1	ENSMMUG00000015286	ENSG00000148468	1.06858	0.00101008	0.0261209	family with sequence similarity 171, member A1 [Source:HGNC Symbol;Acc:HGNC:23522]
SEC24D	ENSMMUG00000007294	ENSG00000150961	1.06821	0.000544967	0.0181399	SEC24 homolog D, COPII coat complex component [Source:HGNC Symbol;Acc:HGNC:10706]
PTPRC	ENSMMUG00000000009	ENSG00000262418	1.06477	0.00131826	0.0303208	protein tyrosine phosphatase, receptor type, C [Source:HGNC Symbol;Acc:HGNC:9666]
CDR2L	ENSMMUG00000011643	ENSG00000109089	1.063	0.000386983	0.0142729	cerebellar degeneration-related protein 2-like [Source:HGNC Symbol;Acc:HGNC:29999]
CD109	ENSMMUG00000017806	ENSG00000156535	1.06256	4.33262e-05	0.00352325	CD109 molecule [Source:HGNC Symbol;Acc:HGNC:21685]
VASH1	ENSMMUG00000018553	ENSG00000071246	1.06156	0.000674142	0.0205888	vasohibin 1 [Source:HGNC Symbol;Acc:HGNC:19964]
PAM	ENSMMUG00000007844	ENSG00000145730	1.06143	1.05917e-06	0.000285955	peptidylglycine alpha-amidating monooxygenase [Source:HGNC Symbol;Acc:HGNC:8596]
PROS1	ENSMMUG00000020334	ENSG00000184500	1.05986	0.000277115	0.0119259	Macaca mulatta protein S (alpha) (PROS1), mRNA. [Source:RefSeq mRNA;Acc:NM_001044726]
NA	ENSMMUG00000006906	NA	1.05877	0.00114966	0.0283715	Lysophosphatidic acid receptor 1; Uncharacterized protein [Source:UniProtKB/TrEMBL;Acc:F7EZM3]
MSN	ENSMMUG00000015653	ENSG00000147065	1.0579	6.37641e-05	0.00453027	moesin [Source:HGNC Symbol;Acc:HGNC:7373]
LASP1	ENSMMUG00000007799	ENSG00000002834	1.05743	2.05017e-05	0.00202009	LIM and SH3 protein 1 [Source:HGNC Symbol;Acc:HGNC:6513]
SPATS2L	ENSMMUG00000008101	ENSG00000196141	1.05704	6.99636e-06	0.000980879	spermatogenesis associated, serine-rich 2-like [Source:HGNC Symbol;Acc:HGNC:24574]
NA	ENSMMUG00000019792	NA	1.05678	0.000747049	0.0218277	Uncharacterized protein [Source:UniProtKB/TrEMBL;Acc:F7G529]
FBLN2	ENSMMUG00000017659	ENSG00000163520	1.05631	0.00139468	0.0312218	fibulin 2 [Source:HGNC Symbol;Acc:HGNC:3601]
FSTL3	ENSMMUG00000021556	ENSG00000070404	1.05532	0.000306015	0.0125942	follistatin-like 3 (secreted glycoprotein) [Source:HGNC Symbol;Acc:HGNC:3973]
ANXA5	ENSMMUG00000009194	ENSG00000164111	1.05416	0.000150221	0.00804695	annexin A5 [Source:HGNC Symbol;Acc:HGNC:543]
ATP8B1	ENSMMUG00000019976	ENSG00000081923	1.05293	0.00083689	0.0231026	ATPase, aminophospholipid transporter, class I, type 8B, member 1 [Source:HGNC Symbol;Acc:HGNC:3706]
NAAA	ENSMMUG00000017501	ENSG00000138744	1.05043	0.00235141	0.0437213	N-acylethanolamine acid amidase [Source:HGNC Symbol;Acc:HGNC:736]
AGRN	ENSMMUG00000000838	ENSG00000188157	1.05026	0.000291669	0.0122275	agrin [Source:HGNC Symbol;Acc:HGNC:329]
AGTR1	ENSMMUG00000020680	ENSG00000144891	1.04852	0.00204347	0.0398722	angiotensin II receptor, type 1 [Source:HGNC Symbol;Acc:HGNC:336]
ABI3BP	ENSMMUG00000002865	ENSG00000154175	1.04837	0.000161102	0.0083966	ABI family, member 3 (NESH) binding protein [Source:HGNC Symbol;Acc:HGNC:17265]
OSBPL3	ENSMMUG00000016939	ENSG00000070882	1.04715	0.00116177	0.0286181	oxysterol binding protein-like 3 [Source:HGNC Symbol;Acc:HGNC:16370]
NA	ENSMMUG00000013256	NA	1.04657	0.00105862	0.0269906	Uncharacterized protein [Source:UniProtKB/TrEMBL;Acc:F6ZD94]
HIC1	ENSMMUG00000030393	ENSG00000177374	1.04606	0.00199318	0.0392214	hypermethylated in cancer 1 [Source:HGNC Symbol;Acc:HGNC:4909]
TNXB	ENSMMUG00000000758	ENSG00000206258	1.04595	0.00106171	0.0269906
ANGPTL1	ENSMMUG00000017553	ENSG00000116194	1.04562	0.000352457	0.0137082	angiopoietin-like 1 [Source:HGNC Symbol;Acc:HGNC:489]
BICC1	ENSMMUG00000015750	ENSG00000122870	1.04511	6.16126e-05	0.00444757	BicC family RNA binding protein 1 [Source:HGNC Symbol;Acc:HGNC:19351]
NA	ENSMMUG00000010606	NA	1.04497	0.00031005	0.0126829
MMP2	ENSMMUG00000004475	ENSG00000087245	1.04394	0.00273626	0.0482204	matrix metallopeptidase 2 [Source:HGNC Symbol;Acc:HGNC:7166]
NA	ENSMMUG00000014009	NA	1.04313	0.000414079	0.0149904	Uncharacterized protein [Source:UniProtKB/TrEMBL;Acc:H9H3N9]
APP	ENSMMUG00000014384	ENSG00000142192	1.04257	0.000114494	0.00677874	amyloid beta (A4) precursor protein [Source:HGNC Symbol;Acc:HGNC:620]
SPRED2	ENSMMUG00000006012	ENSG00000198369	1.03985	0.00171133	0.0353231	sprouty-related, EVH1 domain containing 2 [Source:HGNC Symbol;Acc:HGNC:17722]
ACVRL1	ENSMMUG00000004982	ENSG00000139567	1.03984	0.00146705	0.032412	activin A receptor type II-like 1 [Source:HGNC Symbol;Acc:HGNC:175]
C1QTNF1	ENSMMUG00000009504	ENSG00000173918	1.03891	1.18787e-05	0.00147111	C1q and tumor necrosis factor related protein 1 [Source:HGNC Symbol;Acc:HGNC:14324]
U1	ENSMMUG00000027654	ENSG00000273768	1.03739	0.000454209	0.0158433	U1 spliceosomal RNA [Source:RFAM;Acc:RF00003]
WWTR1	ENSMMUG00000018982	ENSG00000018408	1.03595	0.00028711	0.0121495	WW domain containing transcription regulator 1 [Source:HGNC Symbol;Acc:HGNC:24042]
CD248	ENSMMUG00000015986	ENSG00000174807	1.03355	0.00198753	0.0391884	CD248 molecule, endosialin [Source:HGNC Symbol;Acc:HGNC:18219]
CD44	ENSMMUG00000004327	ENSG00000026508	1.03213	0.00119713	0.0290126	CD44 molecule (Indian blood group) [Source:HGNC Symbol;Acc:HGNC:1681]
KAZALD1	ENSMMUG00000017668	ENSG00000107821	1.03208	0.00250515	0.0456987	Kazal-type serine peptidase inhibitor domain 1 [Source:HGNC Symbol;Acc:HGNC:25460]
FKBP9	ENSMMUG00000011694	ENSG00000122642	1.03099	0.000319093	0.0129353	FK506 binding protein 9, 63 kDa [Source:HGNC Symbol;Acc:HGNC:3725]
11-BETA-HSD2	ENSMMUG00000008034	NA	1.03026	0.00136489	0.0308104	hydroxysteroid (11-beta) dehydrogenase 2 [Source:HGNC Symbol;Acc:HGNC:5209]
2016-09-06	ENSMMUG00000017669	ENSG00000125354	1.02857	0.00198859	0.0391884	septin 6 [Source:HGNC Symbol;Acc:HGNC:15848]
RND3	ENSMMUG00000016040	ENSG00000115963	1.02652	2.01982e-05	0.00201125	Rho family GTPase 3 [Source:HGNC Symbol;Acc:HGNC:671]
NCALD	ENSMMUG00000020996	ENSG00000104490	1.0263	0.000422012	0.0150049	neurocalcin delta [Source:HGNC Symbol;Acc:HGNC:7655]
ARF3	ENSMMUG00000006968	ENSG00000134287	1.02578	0.000476885	0.0165488	ADP-ribosylation factor 3 [Source:HGNC Symbol;Acc:HGNC:654]
PLXDC1	ENSMMUG00000004917	ENSG00000161381	1.02565	0.000993784	0.0258979	plexin domain containing 1 [Source:HGNC Symbol;Acc:HGNC:20945]
CD58	ENSMMUG00000008156	ENSG00000116815	1.0247	0.000264484	0.0115679	CD58 molecule [Source:HGNC Symbol;Acc:HGNC:1688]
FADS2	ENSMMUG00000000327	ENSG00000134824	1.02387	0.000648346	0.020047	fatty acid desaturase 2 [Source:HGNC Symbol;Acc:HGNC:3575]
SGCE	ENSMMUG00000016394	ENSG00000127990	1.02297	0.000480266	0.0166234	sarcoglycan, epsilon [Source:HGNC Symbol;Acc:HGNC:10808]
NID1	ENSMMUG00000012716	ENSG00000116962	1.02284	0.000762361	0.0219098	nidogen 1 [Source:HGNC Symbol;Acc:HGNC:7821]
VIT	ENSMMUG00000001278	ENSG00000205221	1.02197	0.0016335	0.0342514	vitrin [Source:HGNC Symbol;Acc:HGNC:12697]
CYTH3	ENSMMUG00000003167	ENSG00000008256	1.02107	0.00061797	0.0196282	cytohesin 3 [Source:HGNC Symbol;Acc:HGNC:9504]
PCOLCE	ENSMMUG00000002947	ENSG00000106333	1.02045	0.000153314	0.008148	procollagen C-endopeptidase enhancer [Source:HGNC Symbol;Acc:HGNC:8738]
ADCY3	ENSMMUG00000009600	ENSG00000138031	1.01999	0.00147461	0.0324198	adenylate cyclase 3 [Source:HGNC Symbol;Acc:HGNC:234]
LGALS3	ENSMMUG00000003565	ENSG00000131981	1.01855	0.000657509	0.0201721	lectin, galactoside-binding, soluble, 3 [Source:HGNC Symbol;Acc:HGNC:6563]
MID1	ENSMMUG00000020179	ENSG00000101871	1.01808	0.00172529	0.0355296	midline 1 [Source:HGNC Symbol;Acc:HGNC:7095]
CLIC4	ENSMMUG00000002416	ENSG00000169504	1.01782	5.64373e-05	0.00424608	chloride intracellular channel 4 [Source:HGNC Symbol;Acc:HGNC:13518]
PTPRD	ENSMMUG00000006952	ENSG00000153707	1.01733	1.79164e-05	0.00187484	protein tyrosine phosphatase, receptor type, D [Source:HGNC Symbol;Acc:HGNC:9668]
TTYH3	ENSMMUG00000019005	ENSG00000136295	1.01556	0.00214033	0.0411571	tweety family member 3 [Source:HGNC Symbol;Acc:HGNC:22222]
LEPREL4	ENSMMUG00000013051	ENSG00000141696	1.01464	0.00177391	0.0362269	prolyl 3-hydroxylase family member 4 (non-enzymatic) [Source:HGNC Symbol;Acc:HGNC:16946]
TGFBR2	ENSMMUG00000010031	ENSG00000163513	1.01084	0.000268252	0.0116435	transforming growth factor, beta receptor II (70/80kDa) [Source:HGNC Symbol;Acc:HGNC:11773]
PLCB2	ENSMMUG00000020535	ENSG00000137841	1.01082	0.000865572	0.0235521	phospholipase C, beta 2 [Source:HGNC Symbol;Acc:HGNC:9055]
SCARNA13	ENSMMUG00000035506	ENSG00000252481	1.00957	0.00290981	0.0499601	Small Cajal body specific RNA 13 [Source:RFAM;Acc:RF00231]
TUBA1B	ENSMMUG00000021081	ENSG00000123416	1.00868	0.000264801	0.0115679	tubulin, alpha 1b [Source:HGNC Symbol;Acc:HGNC:18809]
FRMD6	ENSMMUG00000018274	ENSG00000139926	1.00858	0.00138375	0.0310285	FERM domain containing 6 [Source:HGNC Symbol;Acc:HGNC:19839]
NA	ENSMMUG00000009251	NA	1.00855	0.000279668	0.0119849
PTMA	ENSMMUG00000012140	ENSG00000187514	1.00847	7.19033e-05	0.00490213	prothymosin, alpha [Source:HGNC Symbol;Acc:HGNC:9623]
MAP2	ENSMMUG00000018741	ENSG00000078018	1.00628	0.000736328	0.0216551	microtubule-associated protein 2 [Source:HGNC Symbol;Acc:HGNC:6839]
ENAH	ENSMMUG00000002227	ENSG00000154380	1.00494	0.00256759	0.0460036	enabled homolog (Drosophila) [Source:HGNC Symbol;Acc:HGNC:18271]
COL14A1	ENSMMUG00000002595	ENSG00000187955	1.00492	0.001092	0.0274505	collagen, type XIV, alpha 1 [Source:HGNC Symbol;Acc:HGNC:2191]
NHSL2	ENSMMUG00000021924	ENSG00000204131	1.0045	0.00268713	0.0475743	NHS-like 2 [Source:HGNC Symbol;Acc:HGNC:33737]
ARL4A	ENSMMUG00000010846	ENSG00000122644	1.00369	0.000506744	0.0171641	Macaca mulatta ADP-ribosylation factor-like 4A (ARL4A), mRNA. [Source:RefSeq mRNA;Acc:NM_001172161]
SYNE3	ENSMMUG00000004931	ENSG00000176438	1.00114	0.00156271	0.0335373	spectrin repeat containing, nuclear envelope family member 3 [Source:HGNC Symbol;Acc:HGNC:19861]
DAPK1	ENSMMUG00000017053	ENSG00000196730	1.00097	0.00141164	0.0313416	death-associated protein kinase 1 [Source:HGNC Symbol;Acc:HGNC:2674]
OLFML3	ENSMMUG00000021536	ENSG00000116774	1.00037	0.000693953	0.0209568	olfactomedin-like 3 [Source:HGNC Symbol;Acc:HGNC:24956]
SERPINE2	ENSMMUG00000006161	ENSG00000135919	-1.0039	0.000417532	0.0149904	serpin peptidase inhibitor, clade E (nexin, plasminogen activator inhibitor type 1), member 2 [Source:HGNC Symbol;Acc:HGNC:8951]
PGM1	ENSMMUG00000020049	ENSG00000079739	-1.01403	0.00128132	0.0298731	phosphoglucomutase 1 [Source:HGNC Symbol;Acc:HGNC:8905]
FAM78A	ENSMMUG00000021278	ENSG00000126882	-1.01664	4.1589e-06	0.000719757	family with sequence similarity 78, member A [Source:HGNC Symbol;Acc:HGNC:25465]
ARX	ENSMMUG00000018435	ENSG00000004848	-1.02204	0.00154855	0.0333928	aristaless related homeobox [Source:HGNC Symbol;Acc:HGNC:18060]
PHKA1	ENSMMUG00000007593	ENSG00000067177	-1.03613	0.000632152	0.0198755	phosphorylase kinase, alpha 1 (muscle) [Source:HGNC Symbol;Acc:HGNC:8925]
GADL1	ENSMMUG00000010033	ENSG00000144644	-1.04551	6.29605e-06	0.000913875	glutamate decarboxylase-like 1 [Source:HGNC Symbol;Acc:HGNC:27949]
DDI2	ENSMMUG00000019912	ENSG00000197312	-1.04909	3.07652e-05	0.00280607	DNA-damage inducible 1 homolog 2 [Source:HGNC Symbol;Acc:HGNC:24578]
NA	ENSMMUG00000012530	NA	-1.05344	1.80821e-05	0.00187761	Uncharacterized protein [Source:UniProtKB/TrEMBL;Acc:F7ECP4]
MOB3B	ENSMMUG00000010984	ENSG00000120162	-1.05706	0.00131346	0.0303083	MOB kinase activator 3B [Source:HGNC Symbol;Acc:HGNC:23825]
CELSR3	ENSMMUG00000014707	ENSG00000008300	-1.07285	0.00254503	0.0459393	cadherin, EGF LAG seven-pass G-type receptor 3 [Source:HGNC Symbol;Acc:HGNC:3230]
PFKFB1	ENSMMUG00000008425	ENSG00000158571	-1.08569	2.50103e-06	0.000489295	6-phosphofructo-2-kinase/fructose-2,6-biphosphatase 1 [Source:HGNC Symbol;Acc:HGNC:8872]
NA	ENSMMUG00000035666	NA	-1.09061	0.000895201	0.0238406
RORC	ENSMMUG00000012138	ENSG00000143365	-1.09977	1.19498e-06	0.000288055	RAR-related orphan receptor C [Source:HGNC Symbol;Acc:HGNC:10260]
KCNT1	ENSMMUG00000021496	ENSG00000107147	-1.10672	0.00013615	0.00746395	potassium channel, sodium activated subfamily T, member 1 [Source:HGNC Symbol;Acc:HGNC:18865]
ASB4	ENSMMUG00000008016	ENSG00000005981	-1.11476	3.61703e-06	0.000651016	ankyrin repeat and SOCS box containing 4 [Source:HGNC Symbol;Acc:HGNC:16009]
MPP6	ENSMMUG00000016936	ENSG00000105926	-1.12492	3.95981e-06	0.0006942	membrane protein, palmitoylated 6 (MAGUK p55 subfamily member 6) [Source:HGNC Symbol;Acc:HGNC:18167]
KLHL33	ENSMMUG00000006846	ENSG00000185271	-1.13144	0.000120947	0.00694842	kelch-like family member 33 [Source:HGNC Symbol;Acc:HGNC:31952]
AGMAT	ENSMMUG00000002802	ENSG00000116771	-1.14046	0.000953065	0.0250458	agmatine ureohydrolase (agmatinase) [Source:HGNC Symbol;Acc:HGNC:18407]
ENOX2	ENSMMUG00000013162	ENSG00000165675	-1.1514	2.22981e-05	0.00214929	ecto-NOX disulfide-thiol exchanger 2 [Source:HGNC Symbol;Acc:HGNC:2259]
ACVR2B	ENSMMUG00000018790	ENSG00000114739	-1.16648	1.67311e-05	0.00179249	activin A receptor, type IIB [Source:HGNC Symbol;Acc:HGNC:174]
MYH13	ENSMMUG00000009759	ENSG00000006788	-1.17445	0.00157033	0.0336014	Uncharacterized protein [Source:UniProtKB/TrEMBL;Acc:F7G117]
UCP3	ENSMMUG00000010317	ENSG00000175564	-1.18757	3.35757e-05	0.00298939	uncoupling protein 3 (mitochondrial, proton carrier) [Source:HGNC Symbol;Acc:HGNC:12519]
FBXL4	ENSMMUG00000001659	ENSG00000112234	-1.20314	3.45902e-05	0.00303608	F-box and leucine-rich repeat protein 4 [Source:HGNC Symbol;Acc:HGNC:13601]
NA	ENSMMUG00000032115	NA	-1.21514	0.00288398	0.0497837
NA	ENSMMUG00000028731	NA	-1.21546	0.000159893	0.0083659	Uncharacterized protein [Source:UniProtKB/TrEMBL;Acc:F7HP66]
NA	ENSMMUG00000036381	NA	-1.21939	0.00076771	0.0219098
MYBPC2	ENSMMUG00000006715	ENSG00000086967	-1.22397	0.000327641	0.0131632	myosin binding protein C, fast type [Source:HGNC Symbol;Acc:HGNC:7550]
FMO2	ENSMMUG00000019727	ENSG00000094963	-1.25215	0.000166401	0.00847641	dimethylaniline monooxygenase [Source:RefSeq peptide;Acc:NP_001036242]
NA	ENSMMUG00000036465	NA	-1.26057	0.00100173	0.0259547
RIMBP2	ENSMMUG00000009048	ENSG00000060709	-1.27584	3.64547e-05	0.00313726	RIMS binding protein 2 [Source:HGNC Symbol;Acc:HGNC:30339]
NA	ENSMMUG00000019883	NA	-1.28282	8.57263e-05	0.00553694	Uncharacterized protein [Source:UniProtKB/TrEMBL;Acc:F7GRX3]
RNF157	ENSMMUG00000003534	ENSG00000141576	-1.28933	1.43191e-09	1.38067e-06	ring finger protein 157 [Source:HGNC Symbol;Acc:HGNC:29402]
SEMA6D	ENSMMUG00000012144	ENSG00000137872	-1.2955	2.46144e-07	9.77263e-05	sema domain, transmembrane domain (TM), and cytoplasmic domain, (semaphorin) 6D [Source:HGNC Symbol;Acc:HGNC:16770]
DDIT4	ENSMMUG00000012299	ENSG00000168209	-1.2968	2.90616e-08	1.70566e-05	DNA-damage-inducible transcript 4 [Source:HGNC Symbol;Acc:HGNC:24944]
PPP1R3B	ENSMMUG00000004699	ENSG00000173281	-1.32507	0.000162112	0.00841675	protein phosphatase 1, regulatory subunit 3B [Source:HGNC Symbol;Acc:HGNC:14942]
GDA	ENSMMUG00000019196	ENSG00000119125	-1.33751	1.97665e-11	5.33657e-08	guanine deaminase [Source:HGNC Symbol;Acc:HGNC:4212]
NA	ENSMMUG00000036432	NA	-1.35128	0.000440813	0.0155367
NA	ENSMMUG00000029529	NA	-1.35171	0.000342268	0.0135125	Uncharacterized protein [Source:UniProtKB/TrEMBL;Acc:F7GER0]
PFKFB3	ENSMMUG00000010596	ENSG00000170525	-1.58241	6.19411e-05	0.00444757	6-phosphofructo-2-kinase/fructose-2,6-biphosphatase 3 [Source:HGNC Symbol;Acc:HGNC:8874]
CHAF1B	ENSMMUG00000007399	ENSG00000159259	-1.60745	0.000749434	0.0218501	chromatin assembly factor 1, subunit B (p60) [Source:HGNC Symbol;Acc:HGNC:1911]
EXPH5	ENSMMUG00000000797	ENSG00000110723	-1.74781	7.72556e-06	0.00104721	exophilin 5 [Source:HGNC Symbol;Acc:HGNC:30578]
SLC16A3	ENSMMUG00000010121	ENSG00000141526	-1.76122	1.92243e-06	0.000399245	solute carrier family 16 (monocarboxylate transporter), member 3 [Source:HGNC Symbol;Acc:HGNC:10924]
NA	ENSMMUG00000001335	NA	-1.76927	9.07842e-05	0.00568075	Uncharacterized protein [Source:UniProtKB/TrEMBL;Acc:F7BFD8]
C1orf168	ENSMMUG00000010408	ENSG00000187889	-1.95108	1.63766e-07	7.13122e-05	chromosome 1 open reading frame 168 [Source:HGNC Symbol;Acc:HGNC:27295]
IL23R	ENSMMUG00000000648	ENSG00000162594	-2.46747	0.000124493	0.00704789	interleukin 23 receptor [Source:HGNC Symbol;Acc:HGNC:19100]
PAX3	ENSMMUG00000020409	ENSG00000135903	-2.49055	1.55537e-06	0.000340886	paired box 3 [Source:HGNC Symbol;Acc:HGNC:8617]
NA	ENSMMUG00000031632	NA	-2.87656	1.45147e-05	0.00164651

## Sheet: Table S2
Additional file 1: Table S2. The list of differentially expressed CR/WSD genes identified in the present study.
GENE SYMBOL	RHESUS ENSEMBL	HUMAN ENSEMBL	CHOW/WSD (log2 Fold Change)	CHOW/WSD P-Value	CHOW/WSD FDR	Description	Abbreviations
NA	ENSMMUG00000002764	NA	5.85177	1.75711e-11	3.15172e-08	Uncharacterized protein [Source:UniProtKB/TrEMBL;Acc:H9H4Y3]	NA, not available
CPZ	ENSMMUG00000006237	ENSG00000109625	3.73303	4.37085e-09	2.42965e-06	carboxypeptidase Z [Source:HGNC Symbol;Acc:HGNC:2333]
BGN	ENSMMUG00000012743	ENSG00000182492	3.48028	2.13868e-11	3.17024e-08	biglycan [Source:HGNC Symbol;Acc:HGNC:1044]
DLK1	ENSMMUG00000020038	ENSG00000185559	3.4688	1.39066e-06	0.00016565	delta-like 1 homolog (Drosophila) [Source:HGNC Symbol;Acc:HGNC:2907]
SNCA	ENSMMUG00000012123	ENSG00000145335	3.44562	4.34669e-07	6.82226e-05	synuclein, alpha (non A4 component of amyloid precursor) [Source:HGNC Symbol;Acc:HGNC:11138]
HBA2	ENSMMUG00000032607	ENSG00000188536	3.4114	9.09452e-08	2.4266e-05	Hemoglobin alpha chain; Hemoglobin subunit alpha; Uncharacterized protein [Source:UniProtKB/TrEMBL;Acc:G7NQC3]
ALAS2	ENSMMUG00000008429	ENSG00000158578	3.03437	2.02653e-05	0.00113596	5'-aminolevulinate synthase 2 [Source:HGNC Symbol;Acc:HGNC:397]
HBB	ENSMMUG00000004867	ENSG00000244734	3.02145	1.22106e-07	2.73264e-05	hemoglobin subunit beta [Source:RefSeq peptide;Acc:NP_001157900]
ACTG2	ENSMMUG00000017683	ENSG00000163017	3.01698	6.71266e-08	1.99008e-05	actin, gamma 2, smooth muscle, enteric [Source:HGNC Symbol;Acc:HGNC:145]
INHBA	ENSMMUG00000014246	ENSG00000122641	3.01227	2.26615e-07	4.14147e-05	inhibin, beta A [Source:HGNC Symbol;Acc:HGNC:6066]
SELL	ENSMMUG00000016579	ENSG00000188404	2.92837	4.30582e-07	6.82226e-05	L-selectin [Source:RefSeq peptide;Acc:NP_001036228]
CA1	ENSMMUG00000014383	ENSG00000133742	2.90409	1.0227e-06	0.000131191	carbonic anhydrase I [Source:HGNC Symbol;Acc:HGNC:1368]
HEMGN	ENSMMUG00000013634	ENSG00000136929	2.89926	1.61272e-06	0.000180526	hemogen [Source:HGNC Symbol;Acc:HGNC:17509]
HBA	ENSMMUG00000029310	NA	2.84237	4.06653e-07	6.61605e-05	hemoglobin subunit theta-1 [Source:RefSeq peptide;Acc:NP_001038189]
NA	ENSMMUG00000020092	NA	2.74503	9.78513e-05	0.00331092	Uncharacterized protein [Source:UniProtKB/TrEMBL;Acc:F7GMK5]
EPHB3	ENSMMUG00000003304	ENSG00000182580	2.74311	1.12087e-07	2.7306e-05	EPH receptor B3 [Source:HGNC Symbol;Acc:HGNC:3394]
GLI1	ENSMMUG00000022058	ENSG00000111087	2.63596	1.12104e-09	8.02911e-07	GLI family zinc finger 1 [Source:HGNC Symbol;Acc:HGNC:4317]
GYPA	ENSMMUG00000017676	ENSG00000170180	2.62831	6.23899e-05	0.00249205	glycophorin A (MNS blood group) [Source:HGNC Symbol;Acc:HGNC:4702]
COL11A1	ENSMMUG00000004103	ENSG00000060718	2.59761	1.60377e-07	3.19341e-05	collagen, type XI, alpha 1 [Source:HGNC Symbol;Acc:HGNC:2186]
NA	ENSMMUG00000019061	NA	2.57507	8.45735e-10	6.63703e-07
EDIL3	ENSMMUG00000007661	ENSG00000164176	2.56667	1.24947e-07	2.73264e-05	EGF-like repeats and discoidin I-like domains 3 [Source:HGNC Symbol;Acc:HGNC:3173]
CRISPLD1	ENSMMUG00000011040	ENSG00000121005	2.56264	2.80618e-05	0.00141273	cysteine-rich secretory protein LCCL domain containing 1 [Source:HGNC Symbol;Acc:HGNC:18206]
COL1A1	ENSMMUG00000001467	ENSG00000108821	2.5599	3.70217e-05	0.00171906	collagen, type I, alpha 1 [Source:HGNC Symbol;Acc:HGNC:2197]
IGSF10	ENSMMUG00000001107	ENSG00000152580	2.50141	1.37599e-05	0.000865898	immunoglobulin superfamily, member 10 [Source:HGNC Symbol;Acc:HGNC:26384]
GXYLT2	ENSMMUG00000022507	ENSG00000172986	2.48024	1.88995e-11	3.15172e-08	glucoside xylosyltransferase 2 [Source:HGNC Symbol;Acc:HGNC:33383]
ITK	ENSMMUG00000010995	ENSG00000113263	2.46037	5.13093e-05	0.00217999	IL2-inducible T-cell kinase [Source:HGNC Symbol;Acc:HGNC:6171]
PHEX	ENSMMUG00000023589	ENSG00000102174	2.45975	1.59516e-05	0.000964432	phosphate regulating endopeptidase homolog, X-linked [Source:HGNC Symbol;Acc:HGNC:8918]
CILP2	ENSMMUG00000011352	ENSG00000160161	2.44759	5.57968e-06	0.000440465	cartilage intermediate layer protein 2 [Source:HGNC Symbol;Acc:HGNC:24213]
MYOZ2	ENSMMUG00000008703	ENSG00000172399	2.44644	8.20097e-09	3.90747e-06	myozenin 2 [Source:HGNC Symbol;Acc:HGNC:1330]
MGAM	ENSMMUG00000016273	ENSG00000257335	2.40634	6.58713e-05	0.00256207	maltase-glucoamylase [Source:HGNC Symbol;Acc:HGNC:7043]
MYL2	ENSMMUG00000002347	ENSG00000111245	2.40202	0.000125643	0.00397204	myosin, light chain 2, regulatory, cardiac, slow [Source:HGNC Symbol;Acc:HGNC:7583]
NA	ENSMMUG00000019062	NA	2.38176	2.18748e-07	4.05321e-05	Uncharacterized protein [Source:UniProtKB/TrEMBL;Acc:F6QLI7]
CNTN5	ENSMMUG00000016737	ENSG00000149972	2.38172	3.10681e-05	0.0015127	contactin 5 [Source:HGNC Symbol;Acc:HGNC:2175]
SLC45A3	ENSMMUG00000004116	ENSG00000158715	2.36431	8.06338e-09	3.90747e-06	solute carrier family 45, member 3 [Source:HGNC Symbol;Acc:HGNC:8642]
EPHA3	ENSMMUG00000008242	ENSG00000044524	2.36149	7.16515e-14	1.91181e-10	EPH receptor A3 [Source:HGNC Symbol;Acc:HGNC:3387]
RSPO3	ENSMMUG00000015355	ENSG00000146374	2.34486	5.49144e-07	8.23161e-05	R-spondin 3 [Source:HGNC Symbol;Acc:HGNC:20866]
SFRP4	ENSMMUG00000021089	ENSG00000106483	2.33965	1.6018e-10	1.64382e-07	secreted frizzled-related protein 4 precursor [Source:RefSeq peptide;Acc:NP_001028134]
SLC26A9	ENSMMUG00000014694	ENSG00000174502	2.3378	0.000140548	0.00427893	solute carrier family 26 (anion exchanger), member 9 [Source:HGNC Symbol;Acc:HGNC:14469]
CSF3R	ENSMMUG00000020434	ENSG00000119535	2.33405	8.58683e-08	2.3379e-05	colony stimulating factor 3 receptor (granulocyte) [Source:HGNC Symbol;Acc:HGNC:2439]
CASQ2	ENSMMUG00000008970	ENSG00000118729	2.31883	6.40361e-05	0.00252373	calsequestrin 2 (cardiac muscle) [Source:HGNC Symbol;Acc:HGNC:1513]
RASSF2	ENSMMUG00000020004	ENSG00000101265	2.31241	7.19822e-20	9.60314e-16	Ras association (RalGDS/AF-6) domain family member 2 [Source:HGNC Symbol;Acc:HGNC:9883]
TNFAIP6	ENSMMUG00000010927	ENSG00000123610	2.30442	1.44164e-07	3.05285e-05	tumor necrosis factor, alpha-induced protein 6 [Source:HGNC Symbol;Acc:HGNC:11898]
AEBP1	ENSMMUG00000002422	ENSG00000106624	2.28282	2.16811e-18	1.44624e-14	AE binding protein 1 [Source:HGNC Symbol;Acc:HGNC:303]
PPBP	ENSMMUG00000004526	ENSG00000163736	2.27228	0.000603518	0.011893	pro-platelet basic protein (chemokine (C-X-C motif) ligand 7) [Source:HGNC Symbol;Acc:HGNC:9240]
MMRN1	ENSMMUG00000022003	ENSG00000138722	2.2662	1.72816e-09	1.15277e-06	multimerin 1 [Source:HGNC Symbol;Acc:HGNC:7178]
CPXM1	ENSMMUG00000021332	ENSG00000088882	2.26293	7.15666e-16	3.18257e-12	carboxypeptidase X (M14 family), member 1 [Source:HGNC Symbol;Acc:HGNC:15771]
PPP1R1C	ENSMMUG00000001171	ENSG00000150722	2.24759	2.85708e-05	0.00143294	protein phosphatase 1, regulatory (inhibitor) subunit 1C [Source:HGNC Symbol;Acc:HGNC:14940]
COL8A2	ENSMMUG00000012031	ENSG00000171812	2.24429	1.34324e-06	0.000161442	collagen, type VIII, alpha 2 [Source:HGNC Symbol;Acc:HGNC:2216]
TPSD1	ENSMMUG00000003108	ENSG00000095917	2.24231	7.1492e-09	3.66836e-06	tryptase delta 1 [Source:HGNC Symbol;Acc:HGNC:14118]
NA	ENSMMUG00000031266	NA	2.24207	0.000149894	0.00444281	Uncharacterized protein [Source:UniProtKB/TrEMBL;Acc:F7G0Q2]
MPZ	ENSMMUG00000001216	ENSG00000158887	2.23626	0.000797805	0.0141536	myelin protein zero [Source:HGNC Symbol;Acc:HGNC:7225]
MYH7B	ENSMMUG00000000227	ENSG00000078814	2.22126	1.6238e-06	0.000180526	myosin, heavy chain 7B, cardiac muscle, beta [Source:HGNC Symbol;Acc:HGNC:15906]
MYL6B	ENSMMUG00000005214	ENSG00000196465	2.21088	1.09798e-05	0.000743564	myosin, light chain 6B, alkali, smooth muscle and non-muscle [Source:HGNC Symbol;Acc:HGNC:29823]
CSRP3	ENSMMUG00000019119	ENSG00000129170	2.18902	6.88616e-07	9.8783e-05	cysteine and glycine-rich protein 3 (cardiac LIM protein) [Source:HGNC Symbol;Acc:HGNC:2472]
SEMA3D	ENSMMUG00000021730	ENSG00000153993	2.18149	5.01176e-06	0.000412728	sema domain, immunoglobulin domain (Ig), short basic domain, secreted, (semaphorin) 3D [Source:HGNC Symbol;Acc:HGNC:10726]
GEM	ENSMMUG00000019759	ENSG00000164949	2.17064	1.29049e-14	4.30412e-11	GTP binding protein overexpressed in skeletal muscle [Source:HGNC Symbol;Acc:HGNC:4234]
MYL3	ENSMMUG00000014741	ENSG00000160808	2.16339	0.000522877	0.010655	myosin, light chain 3, alkali; ventricular, skeletal, slow [Source:HGNC Symbol;Acc:HGNC:7584]
TMEM98	ENSMMUG00000022356	ENSG00000006042	2.10877	1.62855e-05	0.000965621	transmembrane protein 98 [Source:HGNC Symbol;Acc:HGNC:24529]
NA	ENSMMUG00000004221	NA	2.10816	1.79504e-07	3.5217e-05	piezo-type mechanosensitive ion channel component 2 [Source:HGNC Symbol;Acc:HGNC:26270]
NA	ENSMMUG00000015103	NA	2.10733	6.19496e-05	0.00248937	Uncharacterized protein [Source:UniProtKB/TrEMBL;Acc:F6WNP1]
ITGA4	ENSMMUG00000000300	ENSG00000115232	2.10318	3.4494e-07	5.8998e-05	integrin, alpha 4 (antigen CD49D, alpha 4 subunit of VLA-4 receptor) [Source:HGNC Symbol;Acc:HGNC:6140]
RGS1	ENSMMUG00000003486	ENSG00000090104	2.08938	0.000344506	0.00800705	regulator of G-protein signaling 1 [Source:HGNC Symbol;Acc:HGNC:9991]
FBLN7	ENSMMUG00000002234	ENSG00000144152	2.08612	0.00122854	0.0187817	fibulin 7 [Source:HGNC Symbol;Acc:HGNC:26740]
FNDC1	ENSMMUG00000000500	ENSG00000164694	2.07639	2.92162e-06	0.000286598	fibronectin type III domain containing 1 [Source:HGNC Symbol;Acc:HGNC:21184]
GHRL	ENSMMUG00000019935	ENSG00000157017	2.07503	3.72392e-05	0.00171906	appetite-regulating hormone [Source:RefSeq peptide;Acc:NP_001028075]
CTHRC1	ENSMMUG00000019402	ENSG00000164932	2.06252	9.32174e-07	0.000123335	collagen triple helix repeat containing 1 [Source:HGNC Symbol;Acc:HGNC:18831]
CPA3	ENSMMUG00000005519	ENSG00000163751	2.05533	1.13277e-10	1.25936e-07	carboxypeptidase A3 (mast cell) [Source:HGNC Symbol;Acc:HGNC:2298]
LUM	ENSMMUG00000016995	ENSG00000139329	2.04402	1.04629e-07	2.7306e-05	lumican [Source:HGNC Symbol;Acc:HGNC:6724]
PLN	ENSMMUG00000022188	ENSG00000198523	2.04102	1.11324e-05	0.000750088	phospholamban [Source:HGNC Symbol;Acc:HGNC:9080]
CCL21	ENSMMUG00000016529	ENSG00000137077	2.04062	1.51016e-06	0.000175104	C-C motif chemokine 21 [Source:UniProtKB/Swiss-Prot;Acc:Q8HYP5]
MMP25	ENSMMUG00000009483	ENSG00000008516	2.0352	0.000456535	0.00957648	matrix metallopeptidase 25 [Source:HGNC Symbol;Acc:HGNC:14246]
PKHD1L1	ENSMMUG00000000975	ENSG00000205038	2.02361	8.46134e-06	0.00059412	polycystic kidney and hepatic disease 1 (autosomal recessive)-like 1 [Source:HGNC Symbol;Acc:HGNC:20313]
MDK	ENSMMUG00000021448	ENSG00000110492	2.02002	1.24126e-07	2.73264e-05	midkine (neurite growth-promoting factor 2) [Source:HGNC Symbol;Acc:HGNC:6972]
5S_rRNA	ENSMMUG00000027551	ENSG00000274164	2.0123	1.90528e-05	0.00109562	5S ribosomal RNA [Source:RFAM;Acc:RF00001]
ANGPTL7	ENSMMUG00000006187	ENSG00000171819	2.00103	3.4278e-09	1.98827e-06	angiopoietin-like 7 [Source:HGNC Symbol;Acc:HGNC:24078]
ADD2	ENSMMUG00000010592	ENSG00000075340	1.99746	0.000198288	0.00545436	adducin 2 (beta) [Source:HGNC Symbol;Acc:HGNC:244]
NGFR	ENSMMUG00000014603	ENSG00000064300	1.99279	0.000797736	0.0141536	nerve growth factor receptor [Source:HGNC Symbol;Acc:HGNC:7809]
GPR65	ENSMMUG00000017260	ENSG00000140030	1.98233	1.873e-05	0.00108172	G protein-coupled receptor 65 [Source:HGNC Symbol;Acc:HGNC:4517]
CNTNAP4	ENSMMUG00000003916	ENSG00000152910	1.97906	0.00466619	0.0461123	contactin associated protein-like 4 [Source:HGNC Symbol;Acc:HGNC:18747]
MMP2	ENSMMUG00000004475	ENSG00000087245	1.9788	1.1189e-07	2.7306e-05	matrix metallopeptidase 2 [Source:HGNC Symbol;Acc:HGNC:7166]
NA	ENSMMUG00000009116	NA	1.97619	0.000862794	0.0150268	Uncharacterized protein [Source:UniProtKB/TrEMBL;Acc:F7E9F1]
SEMA4A	ENSMMUG00000004901	ENSG00000196189	1.97102	2.86857e-05	0.00143332	sema domain, immunoglobulin domain (Ig), transmembrane domain (TM) and short cytoplasmic domain, (semaphorin) 4A [Source:HGNC Symbol;Acc:HGNC:10729]
PLXNB3	ENSMMUG00000003368	ENSG00000198753	1.96225	0.000277098	0.00684586	plexin B3 [Source:HGNC Symbol;Acc:HGNC:9105]
LRRC17	ENSMMUG00000012432	ENSG00000128606	1.96025	0.00119342	0.0184918	leucine rich repeat containing 17 [Source:HGNC Symbol;Acc:HGNC:16895]
MYH11	ENSMMUG00000010367	ENSG00000133392	1.95799	1.3719e-08	5.90405e-06	myosin, heavy chain 11, smooth muscle [Source:HGNC Symbol;Acc:HGNC:7569]
5S_rRNA	ENSMMUG00000027594	ENSG00000274164	1.94322	6.58126e-05	0.00256207	5S ribosomal RNA [Source:RFAM;Acc:RF00001]
C7	ENSMMUG00000014171	ENSG00000112936	1.94282	0.000215064	0.00583165	complement component 7 [Source:HGNC Symbol;Acc:HGNC:1346]
NRK	ENSMMUG00000011601	ENSG00000123572	1.94102	0.000115702	0.00371053	Nik related kinase [Source:HGNC Symbol;Acc:HGNC:25391]
NA	ENSMMUG00000032384	NA	1.93677	4.42699e-06	0.000381036	Uncharacterized protein [Source:UniProtKB/TrEMBL;Acc:F6V8X5]
SUSD5	ENSMMUG00000007627	ENSG00000173705	1.93473	0.000217595	0.00586452	sushi domain containing 5 [Source:HGNC Symbol;Acc:HGNC:29061]
PROX1	ENSMMUG00000011914	ENSG00000117707	1.93351	3.91515e-07	6.52238e-05	prospero homeobox 1 [Source:HGNC Symbol;Acc:HGNC:9459]
PLP1	ENSMMUG00000000809	ENSG00000123560	1.93168	0.000179952	0.00507871	proteolipid protein 1 [Source:HGNC Symbol;Acc:HGNC:9086]
NA	ENSMMUG00000023043	NA	1.9256	4.35466e-05	0.00193008	Uncharacterized protein [Source:UniProtKB/TrEMBL;Acc:F6V8P3]
SFRP2	ENSMMUG00000015851	ENSG00000145423	1.92472	1.14619e-07	2.7306e-05	secreted frizzled-related protein 2 [Source:HGNC Symbol;Acc:HGNC:10777]
DCLK2	ENSMMUG00000002211	ENSG00000170390	1.91297	3.24571e-07	5.69749e-05	doublecortin-like kinase 2 [Source:HGNC Symbol;Acc:HGNC:19002]
TNNC1	ENSMMUG00000005618	ENSG00000114854	1.89951	0.00305187	0.0349484	troponin C type 1 (slow) [Source:HGNC Symbol;Acc:HGNC:11943]
TNMD	ENSMMUG00000008212	ENSG00000000005	1.88709	0.000395723	0.00872617	tenomodulin [Source:HGNC Symbol;Acc:HGNC:17757]
FMOD	ENSMMUG00000021642	ENSG00000122176	1.88482	2.62852e-08	9.47761e-06	fibromodulin [Source:HGNC Symbol;Acc:HGNC:3774]
KCNE4	ENSMMUG00000001102	ENSG00000152049	1.87941	0.000180339	0.00507871	potassium channel, voltage gated subfamily E regulatory beta subunit 4 [Source:HGNC Symbol;Acc:HGNC:6244]
GCA	ENSMMUG00000019590	ENSG00000115271	1.87777	0.000238006	0.00627195	grancalcin, EF-hand calcium binding protein [Source:HGNC Symbol;Acc:HGNC:15990]
GPNMB	ENSMMUG00000012648	ENSG00000136235	1.87704	1.14349e-09	8.02911e-07	glycoprotein (transmembrane) nmb [Source:HGNC Symbol;Acc:HGNC:4462]
OGN	ENSMMUG00000004634	ENSG00000106809	1.87421	1.01032e-10	1.22533e-07	osteoglycin [Source:HGNC Symbol;Acc:HGNC:8126]
TNFAIP8L3	ENSMMUG00000001388	ENSG00000183578	1.85726	0.000118926	0.00379568	tumor necrosis factor, alpha-induced protein 8-like 3 [Source:HGNC Symbol;Acc:HGNC:20620]
SNORA35	ENSMMUG00000034550	ENSG00000239182	1.85657	0.000986164	0.016262	Small nucleolar RNA SNORA35 [Source:RFAM;Acc:RF00566]
MD2	ENSMMUG00000003018	NA	1.85399	0.00222617	0.0282851	lymphocyte antigen 96 [Source:RefSeq peptide;Acc:NP_001123904]
MILR1	ENSMMUG00000006317	ENSG00000271605	1.8509	0.000472532	0.00983472	mast cell immunoglobulin-like receptor 1 [Source:HGNC Symbol;Acc:HGNC:27570]
5S_rRNA	ENSMMUG00000027632	ENSG00000274164	1.84705	0.00224942	0.0284041	5S ribosomal RNA [Source:RFAM;Acc:RF00001]
NA	ENSMMUG00000010606	NA	1.83811	3.05778e-10	2.71959e-07
NA	ENSMMUG00000020987	NA	1.83629	0.00090528	0.0154639	Uncharacterized protein [Source:UniProtKB/TrEMBL;Acc:F7HKV3]
TPST1	ENSMMUG00000001744	ENSG00000169902	1.83487	2.09839e-07	3.94291e-05	tyrosylprotein sulfotransferase 1 [Source:HGNC Symbol;Acc:HGNC:12020]
NA	ENSMMUG00000028941	NA	1.83425	0.000155555	0.00455101	L-lactate dehydrogenase [Source:UniProtKB/TrEMBL;Acc:F7HQ10]
LRRC7	ENSMMUG00000021917	ENSG00000033122	1.83128	9.6542e-05	0.00331092	leucine rich repeat containing 7 [Source:HGNC Symbol;Acc:HGNC:18531]
CDH2	ENSMMUG00000015178	ENSG00000170558	1.82649	0.00160969	0.0224868	cadherin 2, type 1, N-cadherin (neuronal) [Source:HGNC Symbol;Acc:HGNC:1759]
SMOC1	ENSMMUG00000017430	ENSG00000198732	1.82491	1.2241e-07	2.73264e-05	SPARC related modular calcium binding 1 [Source:HGNC Symbol;Acc:HGNC:20318]
GAL3ST4	ENSMMUG00000018404	ENSG00000197093	1.82128	4.71344e-05	0.00204827	galactose-3-O-sulfotransferase 4 [Source:HGNC Symbol;Acc:HGNC:24145]
5S_rRNA	ENSMMUG00000027953	ENSG00000274164	1.82057	0.000491698	0.0101727	5S ribosomal RNA [Source:RFAM;Acc:RF00001]
NA	ENSMMUG00000001545	NA	1.81913	0.000187851	0.00522108	Uncharacterized protein [Source:UniProtKB/TrEMBL;Acc:F7H7S0]
PLTP	ENSMMUG00000009963	ENSG00000100979	1.81487	6.66492e-07	9.66486e-05	phospholipid transfer protein [Source:HGNC Symbol;Acc:HGNC:9093]
ITGBL1	ENSMMUG00000002873	ENSG00000198542	1.81356	2.84643e-08	9.99321e-06	integrin, beta-like 1 (with EGF-like repeat domains) [Source:HGNC Symbol;Acc:HGNC:6164]
KIAA1598	ENSMMUG00000007578	ENSG00000187164	1.80974	2.39174e-06	0.000251246	shootin 1 [Source:HGNC Symbol;Acc:HGNC:29319]
MAGED4B	ENSMMUG00000020202	ENSG00000187243	1.80889	0.0012024	0.0185877
MCM10	ENSMMUG00000005602	ENSG00000065328	1.8086	0.000131557	0.00408164	minichromosome maintenance 10 replication initiation factor [Source:HGNC Symbol;Acc:HGNC:18043]
NA	ENSMMUG00000020993	NA	1.80726	0.000541821	0.0109356	Uncharacterized protein [Source:UniProtKB/TrEMBL;Acc:F7HKR3]
PTGFR	ENSMMUG00000010594	ENSG00000122420	1.80657	5.57329e-06	0.000440465	prostaglandin F receptor (FP) [Source:HGNC Symbol;Acc:HGNC:9600]
NCS1	ENSMMUG00000020760	ENSG00000107130	1.80457	6.19875e-06	0.00047669	neuronal calcium sensor 1 [Source:HGNC Symbol;Acc:HGNC:3953]
GALNT5	ENSMMUG00000017717	ENSG00000136542	1.79576	6.8337e-05	0.00262733	polypeptide N-acetylgalactosaminyltransferase 5 [Source:HGNC Symbol;Acc:HGNC:4127]
PTK7	ENSMMUG00000011670	ENSG00000112655	1.79543	9.10426e-06	0.000632604	protein tyrosine kinase 7 (inactive) [Source:HGNC Symbol;Acc:HGNC:9618]
SOD3	ENSMMUG00000002612	ENSG00000109610	1.79332	2.17301e-05	0.00117846	superoxide dismutase 3, extracellular [Source:HGNC Symbol;Acc:HGNC:11181]
PTGES	ENSMMUG00000011822	ENSG00000148344	1.7878	3.23846e-05	0.00155972	prostaglandin E synthase [Source:HGNC Symbol;Acc:HGNC:9599]
DEF6	ENSMMUG00000023560	ENSG00000023892	1.78037	6.91517e-05	0.00265101	DEF6 guanine nucleotide exchange factor [Source:HGNC Symbol;Acc:HGNC:2760]
COL3A1	ENSMMUG00000021286	ENSG00000168542	1.7734	0.00294128	0.0340622	collagen, type III, alpha 1 [Source:HGNC Symbol;Acc:HGNC:2201]
MYOM3	ENSMMUG00000023052	ENSG00000142661	1.76996	0.00021027	0.00573662	myomesin 3 [Source:HGNC Symbol;Acc:HGNC:26679]
COL21A1	ENSMMUG00000007616	ENSG00000124749	1.76776	2.09743e-05	0.00115151	collagen, type XXI, alpha 1 [Source:HGNC Symbol;Acc:HGNC:17025]
NA	ENSMMUG00000030217	NA	1.76537	9.47316e-05	0.00328131	L-lactate dehydrogenase [Source:UniProtKB/TrEMBL;Acc:F7HKA5]
ACTN1	ENSMMUG00000010767	ENSG00000072110	1.75526	2.26841e-12	5.04381e-09	actinin, alpha 1 [Source:HGNC Symbol;Acc:HGNC:163]
PAWR	ENSMMUG00000015179	ENSG00000177425	1.75312	3.45395e-05	0.00164568	PRKC, apoptosis, WT1, regulator [Source:HGNC Symbol;Acc:HGNC:8614]
DKK3	ENSMMUG00000022862	ENSG00000050165	1.75049	3.25131e-08	1.08439e-05	dickkopf WNT signaling pathway inhibitor 3 [Source:HGNC Symbol;Acc:HGNC:2893]
NTN1	ENSMMUG00000009397	ENSG00000065320	1.74533	0.000108591	0.00355146	netrin 1 [Source:HGNC Symbol;Acc:HGNC:8029]
NA	ENSMMUG00000020999	NA	1.73775	0.00185174	0.0246537	Uncharacterized protein [Source:UniProtKB/TrEMBL;Acc:H9H482]
PRKCB	ENSMMUG00000014271	ENSG00000166501	1.72966	0.0043217	0.0439785	protein kinase C, beta [Source:HGNC Symbol;Acc:HGNC:9395]
NA	ENSMMUG00000032231	NA	1.72702	3.38147e-06	0.000313279	Neuroblastoma suppressor of tumorigenicity 1 [Source:UniProtKB/TrEMBL;Acc:F7FSH9]
HGF	ENSMMUG00000018652	ENSG00000019991	1.70542	8.48954e-05	0.00307305	hepatocyte growth factor (hepapoietin A; scatter factor) [Source:HGNC Symbol;Acc:HGNC:4893]
SLC22A4	ENSMMUG00000009301	ENSG00000197208	1.70209	0.000160206	0.00464632	solute carrier family 22 (organic cation/zwitterion transporter), member 4 [Source:HGNC Symbol;Acc:HGNC:10968]
BMF	ENSMMUG00000014372	ENSG00000104081	1.69772	0.00240622	0.0295747	Bcl2 modifying factor [Source:HGNC Symbol;Acc:HGNC:24132]
5S_rRNA	ENSMMUG00000027998	ENSG00000274164	1.69565	0.000556278	0.0111431	5S ribosomal RNA [Source:RFAM;Acc:RF00001]
SNORA53	ENSMMUG00000033222	ENSG00000212443	1.6871	2.29999e-06	0.000247453	Small nucleolar RNA SNORA53 [Source:RFAM;Acc:RF00563]
SEMA3E	ENSMMUG00000001979	ENSG00000170381	1.68522	0.0026228	0.0313256	sema domain, immunoglobulin domain (Ig), short basic domain, secreted, (semaphorin) 3E [Source:HGNC Symbol;Acc:HGNC:10727]
CCDC3	ENSMMUG00000007820	ENSG00000151468	1.68391	2.41022e-05	0.00127238	coiled-coil domain containing 3 [Source:HGNC Symbol;Acc:HGNC:23813]
NXPH3	ENSMMUG00000003383	ENSG00000182575	1.68223	2.42685e-05	0.00127467	neurexophilin 3 [Source:HGNC Symbol;Acc:HGNC:8077]
SMOC2	ENSMMUG00000014474	ENSG00000112562	1.68136	2.82204e-06	0.00027888	Uncharacterized protein [Source:UniProtKB/TrEMBL;Acc:F7AL61]
NA	ENSMMUG00000000731	NA	1.67627	0.000117032	0.00374417	Uncharacterized protein [Source:UniProtKB/TrEMBL;Acc:F6YJY7]
5S_rRNA	ENSMMUG00000027417	ENSG00000274164	1.67384	0.000381553	0.00848384	5S ribosomal RNA [Source:RFAM;Acc:RF00001]
LPHN3	ENSMMUG00000002588	ENSG00000150471	1.67349	0.000180713	0.00507871	adhesion G protein-coupled receptor L3 [Source:HGNC Symbol;Acc:HGNC:20974]
COMP	ENSMMUG00000006511	ENSG00000105664	1.67145	2.47892e-08	9.18648e-06	cartilage oligomeric matrix protein [Source:HGNC Symbol;Acc:HGNC:2227]
GDF10	ENSMMUG00000011912	ENSG00000266524	1.66578	8.45629e-08	2.3379e-05	growth differentiation factor 10 [Source:HGNC Symbol;Acc:HGNC:4215]
THBS4	ENSMMUG00000003143	ENSG00000113296	1.66114	6.23299e-06	0.00047669	thrombospondin 4 [Source:HGNC Symbol;Acc:HGNC:11788]
FAM135B	ENSMMUG00000020326	ENSG00000147724	1.65931	0.00148407	0.0214506	family with sequence similarity 135, member B [Source:HGNC Symbol;Acc:HGNC:28029]
XPO4	ENSMMUG00000013371	ENSG00000132953	1.65897	3.08858e-05	0.00150933	exportin 4 [Source:HGNC Symbol;Acc:HGNC:17796]
TGFBI	ENSMMUG00000000332	ENSG00000120708	1.65487	2.42022e-08	9.18648e-06	transforming growth factor, beta-induced, 68kDa [Source:HGNC Symbol;Acc:HGNC:11771]
TMEM119	ENSMMUG00000006821	ENSG00000183160	1.65425	0.00217311	0.0278496	transmembrane protein 119 [Source:HGNC Symbol;Acc:HGNC:27884]
CA12	ENSMMUG00000021338	ENSG00000074410	1.65162	0.000315557	0.0075853	carbonic anhydrase XII [Source:HGNC Symbol;Acc:HGNC:1371]
EMR1	ENSMMUG00000001220	ENSG00000174837	1.64522	0.00208298	0.0269796	adhesion G protein-coupled receptor E1 [Source:HGNC Symbol;Acc:HGNC:3336]
BMP5	ENSMMUG00000011858	ENSG00000112175	1.64456	2.7383e-05	0.00138904	bone morphogenetic protein 5 [Source:HGNC Symbol;Acc:HGNC:1072]
OMD	ENSMMUG00000004636	ENSG00000127083	1.6435	7.78412e-05	0.00287261	osteomodulin [Source:HGNC Symbol;Acc:HGNC:8134]
NA	ENSMMUG00000031164	NA	1.63988	0.00184812	0.0246537	Uncharacterized protein [Source:UniProtKB/TrEMBL;Acc:F6SUJ6]
ACTC1	ENSMMUG00000007027	ENSG00000159251	1.63903	2.05163e-05	0.00114045	actin, alpha, cardiac muscle 1 [Source:HGNC Symbol;Acc:HGNC:143]
5S_rRNA	ENSMMUG00000027359	ENSG00000274164	1.63794	0.00206405	0.0268387	5S ribosomal RNA [Source:RFAM;Acc:RF00001]
NA	ENSMMUG00000002679	NA	1.63685	0.000181334	0.00508232	L-lactate dehydrogenase [Source:UniProtKB/TrEMBL;Acc:F7HQ10]
FAP	ENSMMUG00000003200	ENSG00000078098	1.63627	5.91907e-08	1.79469e-05	fibroblast activation protein, alpha [Source:HGNC Symbol;Acc:HGNC:3590]
FBLN1	ENSMMUG00000002424	ENSG00000077942	1.63508	6.62115e-09	3.53331e-06	fibulin 1 [Source:HGNC Symbol;Acc:HGNC:3600]
MMP11	ENSMMUG00000009097	ENSG00000275365	1.63497	0.000608777	0.0119674	matrix metallopeptidase 11 [Source:HGNC Symbol;Acc:HGNC:7157]
RGS18	ENSMMUG00000013995	ENSG00000150681	1.63224	0.000279262	0.00687387	regulator of G-protein signaling 18 [Source:HGNC Symbol;Acc:HGNC:14261]
HMHA1	ENSMMUG00000015301	ENSG00000180448	1.63039	6.35052e-06	0.000481376	histocompatibility (minor) HA-1 [Source:HGNC Symbol;Acc:HGNC:17102]
WIPF1	ENSMMUG00000009593	ENSG00000115935	1.63007	1.35075e-08	5.90405e-06	WAS/WASL interacting protein family, member 1 [Source:HGNC Symbol;Acc:HGNC:12736]
FN1	ENSMMUG00000012321	ENSG00000115414	1.62614	0.000464955	0.00970731	fibronectin 1 [Source:HGNC Symbol;Acc:HGNC:3778]
5S_rRNA	ENSMMUG00000027966	ENSG00000274164	1.62252	0.00427627	0.0437498	5S ribosomal RNA [Source:RFAM;Acc:RF00001]
APOD	ENSMMUG00000031415	ENSG00000189058	1.61671	0.000527351	0.0107074	apolipoprotein D [Source:HGNC Symbol;Acc:HGNC:612]
SPON2	ENSMMUG00000020856	ENSG00000159674	1.615	3.96007e-07	6.52238e-05	spondin 2, extracellular matrix protein [Source:HGNC Symbol;Acc:HGNC:11253]
FUCA2	ENSMMUG00000005366	ENSG00000001036	1.6125	0.000189592	0.00525852	fucosidase, alpha-L- 2, plasma [Source:HGNC Symbol;Acc:HGNC:4008]
SLC17A9	ENSMMUG00000005713	ENSG00000101194	1.61182	0.00178569	0.0239751	solute carrier family 17 (vesicular nucleotide transporter), member 9 [Source:HGNC Symbol;Acc:HGNC:16192]
EMILIN3	ENSMMUG00000004252	ENSG00000183798	1.6069	0.00131225	0.0196705	elastin microfibril interfacer 3 [Source:HGNC Symbol;Acc:HGNC:16123]
MMP14	ENSMMUG00000013665	ENSG00000157227	1.60638	7.03145e-08	2.03927e-05	matrix metallopeptidase 14 (membrane-inserted) [Source:HGNC Symbol;Acc:HGNC:7160]
LAIR1	ENSMMUG00000008554	ENSG00000276053	1.60326	0.00229834	0.0287908	leukocyte-associated immunoglobulin-like receptor 1 [Source:HGNC Symbol;Acc:HGNC:6477]
EGR2	ENSMMUG00000010256	ENSG00000122877	1.59366	0.0035219	0.0385761	early growth response 2 [Source:HGNC Symbol;Acc:HGNC:3239]
SHROOM3	ENSMMUG00000020919	ENSG00000138771	1.59346	0.000663048	0.0126548	shroom family member 3 [Source:HGNC Symbol;Acc:HGNC:30422]
FZD2	ENSMMUG00000011038	ENSG00000180340	1.59126	0.00422309	0.0434724	frizzled class receptor 2 [Source:HGNC Symbol;Acc:HGNC:4040]
ESRRG	ENSMMUG00000014167	ENSG00000196482	1.58997	0.00137382	0.0202744	estrogen-related receptor gamma [Source:HGNC Symbol;Acc:HGNC:3474]
WISP2	ENSMMUG00000010605	ENSG00000064205	1.58992	3.85603e-07	6.51181e-05	WNT1 inducible signaling pathway protein 2 [Source:HGNC Symbol;Acc:HGNC:12770]
LARP6	ENSMMUG00000004429	ENSG00000166173	1.58962	5.85705e-07	8.6821e-05	La ribonucleoprotein domain family, member 6 [Source:HGNC Symbol;Acc:HGNC:24012]
CYP1B1	ENSMMUG00000013945	ENSG00000138061	1.5896	0.000140803	0.00427893	cytochrome P450, family 1, subfamily B, polypeptide 1 [Source:HGNC Symbol;Acc:HGNC:2597]
NA	ENSMMUG00000005014	NA	1.58909	8.85592e-05	0.00315058	Uncharacterized protein [Source:UniProtKB/TrEMBL;Acc:F7ALJ7]
DCN	ENSMMUG00000016997	ENSG00000011465	1.58549	0.000488724	0.0101401	decorin [Source:HGNC Symbol;Acc:HGNC:2705]
HTR2A	ENSMMUG00000004210	ENSG00000102468	1.5849	0.00463806	0.0460048	5-hydroxytryptamine receptor 2A [Source:RefSeq peptide;Acc:NP_001028138]
ANGPTL1	ENSMMUG00000017553	ENSG00000116194	1.58356	2.77108e-07	4.92919e-05	angiopoietin-like 1 [Source:HGNC Symbol;Acc:HGNC:489]
CXCL14	ENSMMUG00000004771	ENSG00000145824	1.583	0.000397202	0.00874434	chemokine (C-X-C motif) ligand 14 [Source:HGNC Symbol;Acc:HGNC:10640]
DPT	ENSMMUG00000002932	ENSG00000143196	1.58189	3.54753e-05	0.00168426	dermatopontin [Source:HGNC Symbol;Acc:HGNC:3011]
LPL	ENSMMUG00000004712	ENSG00000175445	1.57715	0.000645578	0.0124102	lipoprotein lipase [Source:HGNC Symbol;Acc:HGNC:6677]
ANO4	ENSMMUG00000018718	ENSG00000262139	1.57555	0.00067066	0.0127329	anoctamin 4 [Source:HGNC Symbol;Acc:HGNC:23837]
CD48	ENSMMUG00000015812	ENSG00000117091	1.57329	0.00256114	0.0308656	CD48 molecule [Source:HGNC Symbol;Acc:HGNC:1683]
E2F8	ENSMMUG00000010853	ENSG00000129173	1.5708	6.76087e-05	0.0026144	E2F transcription factor 8 [Source:HGNC Symbol;Acc:HGNC:24727]
XG	ENSMMUG00000018688	ENSG00000124343	1.57054	1.06882e-07	2.7306e-05	Xg blood group [Source:HGNC Symbol;Acc:HGNC:12806]
CYGB	ENSMMUG00000021045	ENSG00000161544	1.56833	0.000676744	0.0127882	cytoglobin [Source:HGNC Symbol;Acc:HGNC:16505]
ROBO1	ENSMMUG00000002327	ENSG00000169855	1.56689	1.04824e-06	0.000133187	roundabout guidance receptor 1 [Source:HGNC Symbol;Acc:HGNC:10249]
LHFP	ENSMMUG00000004485	ENSG00000183722	1.56394	4.20844e-06	0.000369374	lipoma HMGIC fusion partner [Source:HGNC Symbol;Acc:HGNC:6586]
COL14A1	ENSMMUG00000002595	ENSG00000187955	1.55965	0.000360121	0.00822114	collagen, type XIV, alpha 1 [Source:HGNC Symbol;Acc:HGNC:2191]
PODN	ENSMMUG00000007604	ENSG00000174348	1.54722	2.8602e-09	1.73445e-06	podocan [Source:HGNC Symbol;Acc:HGNC:23174]
GDF6	ENSMMUG00000011267	ENSG00000156466	1.54588	0.0024822	0.0301869	growth differentiation factor 6 [Source:HGNC Symbol;Acc:HGNC:4221]
FMNL1	ENSMMUG00000007859	ENSG00000184922	1.54404	5.12869e-06	0.000414678	formin-like 1 [Source:HGNC Symbol;Acc:HGNC:1212]
FHL2	ENSMMUG00000016594	ENSG00000115641	1.54297	7.95332e-06	0.000573542	four and a half LIM domains 2 [Source:HGNC Symbol;Acc:HGNC:3703]
NA	ENSMMUG00000020022	NA	1.54085	0.00372348	0.0398579	Uncharacterized protein [Source:UniProtKB/TrEMBL;Acc:F7GIZ9]
CCND2	ENSMMUG00000008546	ENSG00000118971	1.53895	0.000313355	0.00754597	cyclin D2 [Source:HGNC Symbol;Acc:HGNC:1583]
GDF15	ENSMMUG00000021180	ENSG00000130513	1.53732	0.0023912	0.0294834	growth differentiation factor 15 [Source:HGNC Symbol;Acc:HGNC:30142]
NA	ENSMMUG00000003195	NA	1.53601	0.000446396	0.00939333
HTRA1	ENSMMUG00000009117	ENSG00000166033	1.53568	4.57228e-06	0.000383708	HtrA serine peptidase 1 [Source:HGNC Symbol;Acc:HGNC:9476]
TIMP-2	ENSMMUG00000005355	NA	1.53414	8.06687e-07	0.000109816	TIMP metallopeptidase inhibitor 2 [Source:HGNC Symbol;Acc:HGNC:11821]
RAB7B	ENSMMUG00000011241	ENSG00000276600	1.53345	0.00162765	0.0226428	RAB7B, member RAS oncogene family [Source:HGNC Symbol;Acc:HGNC:30513]
PDGFD	ENSMMUG00000005353	ENSG00000170962	1.52779	8.88875e-05	0.00315385	platelet derived growth factor D [Source:HGNC Symbol;Acc:HGNC:30620]
ISLR	ENSMMUG00000001836	ENSG00000129009	1.5248	5.16417e-06	0.000415032	immunoglobulin superfamily containing leucine-rich repeat [Source:HGNC Symbol;Acc:HGNC:6133]
CTSK	ENSMMUG00000000537	ENSG00000143387	1.52415	2.8122e-06	0.00027888	Cathepsin K [Source:UniProtKB/Swiss-Prot;Acc:P61277]
NA	ENSMMUG00000032499	NA	1.52202	0.00138464	0.0203442	L-lactate dehydrogenase [Source:UniProtKB/TrEMBL;Acc:F7BCH4]
5S_rRNA	ENSMMUG00000028462	ENSG00000274164	1.52014	0.00372865	0.0398579	5S ribosomal RNA [Source:RFAM;Acc:RF00001]
GLT8D2	ENSMMUG00000021292	ENSG00000120820	1.51633	2.07527e-07	3.94291e-05	glycosyltransferase 8 domain containing 2 [Source:HGNC Symbol;Acc:HGNC:24890]
BASP1	ENSMMUG00000011892	ENSG00000176788	1.51479	0.000716734	0.013299	brain abundant, membrane attached signal protein 1 [Source:HGNC Symbol;Acc:HGNC:957]
LAT2	ENSMMUG00000003840	ENSG00000086730	1.51118	0.00170162	0.0233312	linker for activation of T cells family, member 2 [Source:HGNC Symbol;Acc:HGNC:12749]
AMICA1	ENSMMUG00000006268	ENSG00000160593	1.51108	0.000809389	0.0142831	adhesion molecule, interacts with CXADR antigen 1 [Source:HGNC Symbol;Acc:HGNC:19084]
2016-09-06	ENSMMUG00000017669	ENSG00000125354	1.51033	1.16328e-06	0.00014504	septin 6 [Source:HGNC Symbol;Acc:HGNC:15848]
MFAP2	ENSMMUG00000001420	ENSG00000117122	1.50883	7.67585e-05	0.00286393	microfibrillar-associated protein 2 [Source:HGNC Symbol;Acc:HGNC:7033]
NA	ENSMMUG00000003609	NA	1.50427	0.00027255	0.00678376	Uncharacterized protein [Source:UniProtKB/TrEMBL;Acc:F7DU04]
SLIT3	ENSMMUG00000017087	ENSG00000184347	1.50425	1.59763e-05	0.000964432	slit guidance ligand 3 [Source:HGNC Symbol;Acc:HGNC:11087]
MPEG1	ENSMMUG00000010278	ENSG00000197629	1.50048	0.00153395	0.0218871	macrophage expressed 1 [Source:HGNC Symbol;Acc:HGNC:29619]
DPYSL3	ENSMMUG00000019291	ENSG00000113657	1.49951	3.00853e-06	0.000292488	dihydropyrimidinase-like 3 [Source:HGNC Symbol;Acc:HGNC:3015]
NLGN2	ENSMMUG00000015620	ENSG00000169992	1.49505	0.00238886	0.0294834	neuroligin 2 [Source:HGNC Symbol;Acc:HGNC:14290]
NA	ENSMMUG00000007559	NA	1.49089	0.00269671	0.0320495
NCF2	ENSMMUG00000018460	ENSG00000116701	1.48961	0.00292212	0.0339286	neutrophil cytosolic factor 2 [Source:HGNC Symbol;Acc:HGNC:7661]
NA	ENSMMUG00000032101	NA	1.48735	0.00124262	0.018946	Uncharacterized protein [Source:UniProtKB/TrEMBL;Acc:F6YSI3]
COL6A3	ENSMMUG00000014049	ENSG00000163359	1.48678	2.77385e-05	0.00140174	collagen, type VI, alpha 3 [Source:HGNC Symbol;Acc:HGNC:2213]
NA	ENSMMUG00000012287	NA	1.48582	0.000704221	0.0130994	Thymosin beta-15B; Uncharacterized protein [Source:UniProtKB/TrEMBL;Acc:F7C114]
SNORA64	ENSMMUG00000024096	ENSG00000199566	1.48436	0.00320181	0.0360468	Small nucleolar RNA SNORA64/SNORA10 family [Source:RFAM;Acc:RF00264]
NDST3	ENSMMUG00000015259	ENSG00000164100	1.48309	0.00407967	0.0423886	N-deacetylase/N-sulfotransferase (heparan glucosaminyl) 3 [Source:HGNC Symbol;Acc:HGNC:7682]
OAF	ENSMMUG00000012249	ENSG00000184232	1.48182	1.32754e-06	0.000161006	out at first homolog [Source:HGNC Symbol;Acc:HGNC:28752]
ANPEP	ENSMMUG00000014983	ENSG00000166825	1.48077	0.00266924	0.0317949	alanyl (membrane) aminopeptidase [Source:HGNC Symbol;Acc:HGNC:500]
SOX4	ENSMMUG00000014454	ENSG00000124766	1.4806	0.000162884	0.00469339	SRY (sex determining region Y)-box 4 [Source:HGNC Symbol;Acc:HGNC:11200]
COL8A1	ENSMMUG00000002935	ENSG00000144810	1.47735	9.26098e-05	0.00325133	collagen, type VIII, alpha 1 [Source:HGNC Symbol;Acc:HGNC:2215]
KIAA1377	ENSMMUG00000020784	ENSG00000110318	1.47453	0.00342933	0.0377897	centrosomal protein 126kDa [Source:HGNC Symbol;Acc:HGNC:29264]
C11orf63	ENSMMUG00000015731	ENSG00000109944	1.47387	0.00398756	0.0417567	chromosome 11 open reading frame 63 [Source:HGNC Symbol;Acc:HGNC:26288]
MMP16	ENSMMUG00000013193	ENSG00000156103	1.46979	0.000241366	0.00627693	matrix metallopeptidase 16 (membrane-inserted) [Source:HGNC Symbol;Acc:HGNC:7162]
PXDC1	ENSMMUG00000010926	ENSG00000168994	1.46836	0.00132047	0.019739	PX domain containing 1 [Source:HGNC Symbol;Acc:HGNC:21361]
TANC2	ENSMMUG00000013411	ENSG00000170921	1.46688	1.6855e-05	0.000990585	tetratricopeptide repeat, ankyrin repeat and coiled-coil containing 2 [Source:HGNC Symbol;Acc:HGNC:30212]
ATP10A	ENSMMUG00000017641	ENSG00000206190	1.4665	3.69166e-05	0.00171906	ATPase, class V, type 10A [Source:HGNC Symbol;Acc:HGNC:13542]
CD163L1	ENSMMUG00000022109	ENSG00000177675	1.46579	2.71709e-06	0.000272547	CD163 molecule-like 1 [Source:HGNC Symbol;Acc:HGNC:30375]
CCDC102B	ENSMMUG00000022902	ENSG00000150636	1.46001	0.000902354	0.0154511	coiled-coil domain containing 102B [Source:HGNC Symbol;Acc:HGNC:26295]
MYOC	ENSMMUG00000013649	ENSG00000034971	1.45979	7.16283e-06	0.000525051	myocilin, trabecular meshwork inducible glucocorticoid response [Source:HGNC Symbol;Acc:HGNC:7610]
HMCN1	ENSMMUG00000010474	ENSG00000143341	1.45795	3.0978e-08	1.05968e-05
AHNAK2	ENSMMUG00000010579	ENSG00000185567	1.45783	2.65193e-09	1.68473e-06	AHNAK nucleoprotein 2 [Source:HGNC Symbol;Acc:HGNC:20125]
MSX1	ENSMMUG00000002770	ENSG00000163132	1.45614	0.000377068	0.00841214	msh homeobox 1 [Source:HGNC Symbol;Acc:HGNC:7391]
NHS	ENSMMUG00000012894	ENSG00000188158	1.45598	5.57005e-06	0.000440465	Nance-Horan syndrome (congenital cataracts and dental anomalies) [Source:HGNC Symbol;Acc:HGNC:7820]
SRPX	ENSMMUG00000013135	ENSG00000101955	1.45338	0.000121112	0.00384652	sushi-repeat containing protein, X-linked [Source:HGNC Symbol;Acc:HGNC:11309]
NA	ENSMMUG00000031762	NA	1.45122	0.00337098	0.0372595	L-lactate dehydrogenase [Source:UniProtKB/TrEMBL;Acc:F6PTL4]
MXRA8	ENSMMUG00000003582	ENSG00000162576	1.44923	1.06425e-06	0.000133945	matrix-remodelling associated 8 [Source:HGNC Symbol;Acc:HGNC:7542]
CDKL5	ENSMMUG00000005063	ENSG00000008086	1.44893	9.85259e-05	0.00331092	cyclin-dependent kinase-like 5 [Source:HGNC Symbol;Acc:HGNC:11411]
ARHGAP22	ENSMMUG00000004063	ENSG00000128805	1.44696	3.22846e-05	0.00155972	Rho GTPase activating protein 22 [Source:HGNC Symbol;Acc:HGNC:30320]
PKIB	ENSMMUG00000005840	ENSG00000135549	1.44552	0.00195197	0.0257324	protein kinase (cAMP-dependent, catalytic) inhibitor beta [Source:HGNC Symbol;Acc:HGNC:9018]
RAB31	ENSMMUG00000005692	ENSG00000168461	1.44505	6.26682e-05	0.00249569	RAB31, member RAS oncogene family [Source:HGNC Symbol;Acc:HGNC:9771]
FAT1	ENSMMUG00000018051	ENSG00000083857	1.44405	1.81013e-10	1.72492e-07	FAT atypical cadherin 1 [Source:HGNC Symbol;Acc:HGNC:3595]
FAM107B	ENSMMUG00000017169	ENSG00000065809	1.43739	7.07774e-05	0.00269015	family with sequence similarity 107, member B [Source:HGNC Symbol;Acc:HGNC:23726]
ARHGEF26	ENSMMUG00000009036	ENSG00000277101	1.4369	7.25742e-05	0.00272736	Rho guanine nucleotide exchange factor (GEF) 26 [Source:HGNC Symbol;Acc:HGNC:24490]
SPON1	ENSMMUG00000021914	ENSG00000262655	1.4348	1.44518e-05	0.0008926	spondin 1, extracellular matrix protein [Source:HGNC Symbol;Acc:HGNC:11252]
FAM180B	ENSMMUG00000004292	ENSG00000196666	1.43314	0.000337686	0.00791752	family with sequence similarity 180, member B [Source:HGNC Symbol;Acc:HGNC:34451]
NA	ENSMMUG00000018474	NA	1.43292	0.000247023	0.0063254	Uncharacterized protein [Source:UniProtKB/TrEMBL;Acc:F6X949]
SHOX2	ENSMMUG00000019030	ENSG00000168779	1.42993	0.00332501	0.036967	short stature homeobox 2 [Source:HGNC Symbol;Acc:HGNC:10854]
NA	ENSMMUG00000029807	NA	1.42948	0.000133057	0.0041186	Uncharacterized protein [Source:UniProtKB/TrEMBL;Acc:F6UY56]
LHFPL2	ENSMMUG00000016402	ENSG00000145685	1.42841	0.00310485	0.0353855	lipoma HMGIC fusion partner-like 2 [Source:HGNC Symbol;Acc:HGNC:6588]
ZNF430	ENSMMUG00000003691	ENSG00000118620	1.42693	0.000923516	0.0156155	zinc finger protein 430 [Source:HGNC Symbol;Acc:HGNC:20808]
LOX	ENSMMUG00000021007	ENSG00000113083	1.4257	3.08443e-05	0.00150933	lysyl oxidase [Source:HGNC Symbol;Acc:HGNC:6664]
PTGER3	ENSMMUG00000017309	ENSG00000050628	1.42472	0.00185351	0.0246537	prostaglandin E receptor 3 (subtype EP3) [Source:HGNC Symbol;Acc:HGNC:9595]
ATP2A3	ENSMMUG00000008263	ENSG00000074370	1.42444	0.000360495	0.00822114	ATPase, Ca++ transporting, ubiquitous [Source:HGNC Symbol;Acc:HGNC:813]
FGF7	ENSMMUG00000009842	ENSG00000140285	1.42364	2.0319e-07	3.92863e-05	fibroblast growth factor 7 [Source:HGNC Symbol;Acc:HGNC:3685]
TAGLN	ENSMMUG00000002058	ENSG00000149591	1.42146	7.05195e-07	0.000100085	transgelin [Source:HGNC Symbol;Acc:HGNC:11553]
PDE1A	ENSMMUG00000001163	ENSG00000115252	1.41926	2.59922e-06	0.000262699	phosphodiesterase 1A, calmodulin-dependent [Source:HGNC Symbol;Acc:HGNC:8774]
SDK1	ENSMMUG00000019724	ENSG00000146555	1.41926	1.50848e-05	0.000927404	sidekick cell adhesion molecule 1 [Source:HGNC Symbol;Acc:HGNC:19307]
NA	ENSMMUG00000029419	NA	1.41867	0.000242849	0.00630321	Uncharacterized protein [Source:UniProtKB/TrEMBL;Acc:H9H3Q3]
DACT1	ENSMMUG00000001090	ENSG00000165617	1.41847	4.67337e-08	1.44994e-05	dishevelled-binding antagonist of beta-catenin 1 [Source:HGNC Symbol;Acc:HGNC:17748]
ASPN	ENSMMUG00000004638	ENSG00000106819	1.41676	0.000848276	0.0148515	asporin [Source:HGNC Symbol;Acc:HGNC:14872]
NA	ENSMMUG00000011188	NA	1.41605	0.00440216	0.0445932	T cell receptor beta constant 2 [Source:HGNC Symbol;Acc:HGNC:12157]
SYNGAP1	ENSMMUG00000010659	ENSG00000197283	1.41313	0.00196811	0.0258431	synaptic Ras GTPase activating protein 1 [Source:HGNC Symbol;Acc:HGNC:11497]
TSHZ2	ENSMMUG00000013035	ENSG00000182463	1.41164	4.03271e-08	1.3122e-05	teashirt zinc finger homeobox 2 [Source:HGNC Symbol;Acc:HGNC:13010]
RYR2	ENSMMUG00000001060	ENSG00000198626	1.40974	0.000948121	0.0158906	ryanodine receptor 2 (cardiac) [Source:HGNC Symbol;Acc:HGNC:10484]
U1	ENSMMUG00000028101	ENSG00000273768	1.40844	6.92566e-06	0.000513344	U1 spliceosomal RNA [Source:RFAM;Acc:RF00003]
ITGA11	ENSMMUG00000004026	ENSG00000137809	1.40626	1.20137e-05	0.000789146	integrin, alpha 11 [Source:HGNC Symbol;Acc:HGNC:6136]
CLEC2B	ENSMMUG00000015304	ENSG00000110852	1.40354	0.00382748	0.0404615	C-type lectin domain family 2, member B [Source:HGNC Symbol;Acc:HGNC:2053]
ADAMTS2	ENSMMUG00000002488	ENSG00000087116	1.40296	0.000764906	0.01379	ADAM metallopeptidase with thrombospondin type 1 motif, 2 [Source:HGNC Symbol;Acc:HGNC:218]
SCARF2	ENSMMUG00000017171	ENSG00000244486	1.40246	0.000338873	0.00793141	scavenger receptor class F, member 2 [Source:HGNC Symbol;Acc:HGNC:19869]
NA	ENSMMUG00000022544	NA	1.40198	0.00259028	0.0311014	Integrin beta [Source:UniProtKB/TrEMBL;Acc:F6Y9Y1]
TPBG	ENSMMUG00000005196	ENSG00000146242	1.40087	4.46472e-06	0.00038182	trophoblast glycoprotein [Source:HGNC Symbol;Acc:HGNC:12004]
SNORA81	ENSMMUG00000036683	ENSG00000238390	1.4008	1.5493e-06	0.000175162	Small nucleolar RNA SNORA81 [Source:RFAM;Acc:RF01241]
ADCY3	ENSMMUG00000009600	ENSG00000138031	1.40073	0.000103506	0.00344194	adenylate cyclase 3 [Source:HGNC Symbol;Acc:HGNC:234]
ITGA2	ENSMMUG00000020448	ENSG00000164171	1.40062	0.000240563	0.00627195	integrin, alpha 2 (CD49B, alpha 2 subunit of VLA-2 receptor) [Source:HGNC Symbol;Acc:HGNC:6137]
CEBPD	ENSMMUG00000013151	ENSG00000221869	1.39938	6.07533e-05	0.00246165	CCAAT/enhancer binding protein (C/EBP), delta [Source:HGNC Symbol;Acc:HGNC:1835]
CD276	ENSMMUG00000005448	ENSG00000103855	1.3986	7.18669e-07	0.000100924	CD276 molecule [Source:HGNC Symbol;Acc:HGNC:19137]
SLC6A9	ENSMMUG00000015158	ENSG00000196517	1.39566	0.00137175	0.0202663	solute carrier family 6 (neurotransmitter transporter, glycine), member 9 [Source:HGNC Symbol;Acc:HGNC:11056]
KIT	ENSMMUG00000003057	ENSG00000157404	1.39348	2.29675e-05	0.00122564	v-kit Hardy-Zuckerman 4 feline sarcoma viral oncogene homolog [Source:HGNC Symbol;Acc:HGNC:6342]
SEMA4F	ENSMMUG00000005149	ENSG00000135622	1.39175	0.00037093	0.0083585	sema domain, immunoglobulin domain (Ig), transmembrane domain (TM) and short cytoplasmic domain, (semaphorin) 4F [Source:HGNC Symbol;Acc:HGNC:10734]
RARRES2	ENSMMUG00000005232	ENSG00000106538	1.39071	3.90418e-05	0.00176993	retinoic acid receptor responder (tazarotene induced) 2 [Source:HGNC Symbol;Acc:HGNC:9868]
COL5A1	ENSMMUG00000012147	ENSG00000130635	1.38833	0.000588184	0.0117045	collagen, type V, alpha 1 [Source:HGNC Symbol;Acc:HGNC:2209]
GULP1	ENSMMUG00000008265	ENSG00000144366	1.38426	2.34847e-06	0.000249785	GULP, engulfment adaptor PTB domain containing 1 [Source:HGNC Symbol;Acc:HGNC:18649]
OLFML3	ENSMMUG00000021536	ENSG00000116774	1.38366	3.03765e-05	0.0014954	olfactomedin-like 3 [Source:HGNC Symbol;Acc:HGNC:24956]
ARSB	ENSMMUG00000006792	ENSG00000113273	1.37989	2.28958e-05	0.00122564	arylsulfatase B [Source:HGNC Symbol;Acc:HGNC:714]
NA	ENSMMUG00000031936	NA	1.37885	0.00121019	0.0186433	Uncharacterized protein [Source:UniProtKB/TrEMBL;Acc:F6WRA7]
LTBP4	ENSMMUG00000020798	ENSG00000090006	1.37884	3.86654e-06	0.00034389	latent transforming growth factor beta binding protein 4 [Source:HGNC Symbol;Acc:HGNC:6717]
BEX4	ENSMMUG00000004150	ENSG00000102409	1.37723	6.74949e-05	0.0026144	brain expressed, X-linked 4 [Source:HGNC Symbol;Acc:HGNC:25475]
SNORA77	ENSMMUG00000033530	ENSG00000264346	1.37681	0.00121219	0.0186527	Small nucleolar RNA SNORA77 [Source:RFAM;Acc:RF00599]
GLIS3	ENSMMUG00000012460	ENSG00000107249	1.37179	0.000570027	0.0114014	Uncharacterized protein [Source:UniProtKB/TrEMBL;Acc:F7BE61]
PASK	ENSMMUG00000016207	ENSG00000115687	1.37103	0.000121342	0.00384652	PAS domain containing serine/threonine kinase [Source:HGNC Symbol;Acc:HGNC:17270]
NUMBL	ENSMMUG00000004227	ENSG00000105245	1.36826	0.0001627	0.00469339	numb homolog (Drosophila)-like [Source:HGNC Symbol;Acc:HGNC:8061]
HPGDS	ENSMMUG00000022244	ENSG00000163106	1.36791	0.000654897	0.0125531	hematopoietic prostaglandin D synthase [Source:HGNC Symbol;Acc:HGNC:17890]
MAST3	ENSMMUG00000003161	ENSG00000099308	1.36321	0.000548128	0.0110295	microtubule associated serine/threonine kinase 3 [Source:HGNC Symbol;Acc:HGNC:19036]
TMEM55A	ENSMMUG00000013393	ENSG00000155099	1.36226	0.00198767	0.0259998	transmembrane protein 55A [Source:HGNC Symbol;Acc:HGNC:25452]
PRSS35	ENSMMUG00000016702	ENSG00000146250	1.36212	0.00497954	0.0479653	inactive serine protease 35 precursor [Source:RefSeq peptide;Acc:NP_001041709]
SNORA5	ENSMMUG00000024815	ENSG00000207002	1.36207	0.0010536	0.016935	Small nucleolar RNA SNORA5 [Source:RFAM;Acc:RF00392]
MNDA	ENSMMUG00000018454	ENSG00000163563	1.36172	5.3748e-05	0.00226857	myeloid cell nuclear differentiation antigen [Source:HGNC Symbol;Acc:HGNC:7183]
PHLDB2	ENSMMUG00000000694	ENSG00000144824	1.36037	4.20811e-07	6.76391e-05	pleckstrin homology-like domain, family B, member 2 [Source:HGNC Symbol;Acc:HGNC:29573]
U2	ENSMMUG00000034566	ENSG00000277525	1.35879	0.00360665	0.0392466	U2 spliceosomal RNA [Source:RFAM;Acc:RF00004]
COL5A2	ENSMMUG00000021290	ENSG00000204262	1.35813	0.000250121	0.0063808	collagen, type V, alpha 2 [Source:HGNC Symbol;Acc:HGNC:2210]
CFH	ENSMMUG00000014139	ENSG00000000971	1.35745	3.93078e-05	0.00177164
ARHGAP15	ENSMMUG00000006528	ENSG00000075884	1.35743	0.00195511	0.0257484	Rho GTPase activating protein 15 [Source:HGNC Symbol;Acc:HGNC:21030]
PLCB2	ENSMMUG00000020535	ENSG00000137841	1.35576	8.76185e-05	0.00313383	phospholipase C, beta 2 [Source:HGNC Symbol;Acc:HGNC:9055]
SNORA23	ENSMMUG00000025233	ENSG00000201998	1.35546	3.82861e-05	0.00174923	Small nucleolar RNA SNORA23 [Source:RFAM;Acc:RF00319]
U2	ENSMMUG00000034524	ENSG00000277525	1.3552	0.00373853	0.0398687	U2 spliceosomal RNA [Source:RFAM;Acc:RF00004]
IKZF1	ENSMMUG00000000504	ENSG00000185811	1.35493	0.00101475	0.0165498	IKAROS family zinc finger 1 (Ikaros) [Source:HGNC Symbol;Acc:HGNC:13176]
LDLRAD3	ENSMMUG00000007093	ENSG00000179241	1.35478	0.00476936	0.0467254	low density lipoprotein receptor class A domain containing 3 [Source:HGNC Symbol;Acc:HGNC:27046]
CDH11	ENSMMUG00000005520	ENSG00000140937	1.35464	0.000149651	0.00444281	cadherin 11, type 2, OB-cadherin (osteoblast) [Source:HGNC Symbol;Acc:HGNC:1750]
EFHD2	ENSMMUG00000005951	ENSG00000142634	1.35392	2.49799e-05	0.00130689	EF-hand domain family, member D2 [Source:HGNC Symbol;Acc:HGNC:28670]
FAM171A1	ENSMMUG00000015286	ENSG00000148468	1.3533	0.000143518	0.00432205	family with sequence similarity 171, member A1 [Source:HGNC Symbol;Acc:HGNC:23522]
PRELP	ENSMMUG00000021641	ENSG00000188783	1.35298	8.41083e-07	0.000113342	proline/arginine-rich end leucine-rich repeat protein [Source:HGNC Symbol;Acc:HGNC:9357]
NA	ENSMMUG00000007153	NA	1.3519	0.000144729	0.00432922	Uncharacterized protein [Source:UniProtKB/TrEMBL;Acc:F7DI57]
ANKRD2	ENSMMUG00000020032	ENSG00000165887	1.34911	0.00027709	0.00684586	ankyrin repeat domain 2 (stretch responsive muscle) [Source:HGNC Symbol;Acc:HGNC:495]
CPEB1	ENSMMUG00000011328	ENSG00000277445	1.34907	0.000870375	0.0150997
FYB	ENSMMUG00000021218	ENSG00000082074	1.34837	0.000331427	0.00781196	FYN binding protein [Source:HGNC Symbol;Acc:HGNC:4036]
SLC6A6	ENSMMUG00000006340	ENSG00000131389	1.34359	1.01529e-06	0.000131191	solute carrier family 6 (neurotransmitter transporter), member 6 [Source:HGNC Symbol;Acc:HGNC:11052]
IGFBP4	ENSMMUG00000009384	ENSG00000141753	1.34348	3.08724e-06	0.000292488	insulin-like growth factor binding protein 4 [Source:HGNC Symbol;Acc:HGNC:5473]
BICC1	ENSMMUG00000015750	ENSG00000122870	1.34233	2.53807e-06	0.000261151	BicC family RNA binding protein 1 [Source:HGNC Symbol;Acc:HGNC:19351]
PIK3R5	ENSMMUG00000005792	ENSG00000141506	1.34218	0.00477223	0.0467254	phosphoinositide-3-kinase, regulatory subunit 5 [Source:HGNC Symbol;Acc:HGNC:30035]
MARCKS	ENSMMUG00000008934	ENSG00000277443	1.34216	8.14306e-06	0.000580944	myristoylated alanine-rich protein kinase C substrate [Source:HGNC Symbol;Acc:HGNC:6759]
MASP1	ENSMMUG00000013004	ENSG00000127241	1.34172	4.47972e-05	0.00196592	mannan-binding lectin serine peptidase 1 (C4/C2 activating component of Ra-reactive factor) [Source:HGNC Symbol;Acc:HGNC:6901]
ABHD2	ENSMMUG00000014414	ENSG00000140526	1.33816	2.51959e-06	0.000261151	abhydrolase domain containing 2 [Source:HGNC Symbol;Acc:HGNC:18717]
MEGF6	ENSMMUG00000009358	ENSG00000162591	1.33718	0.00137643	0.0202906	multiple EGF-like-domains 6 [Source:HGNC Symbol;Acc:HGNC:3232]
CFD	ENSMMUG00000028947	ENSG00000274619	1.33663	0.00230356	0.0288291	complement factor D (adipsin) [Source:HGNC Symbol;Acc:HGNC:2771]
ZNF541	ENSMMUG00000014729	ENSG00000118156	1.33585	0.00133278	0.0198741	zinc finger protein 541 [Source:HGNC Symbol;Acc:HGNC:25294]
CYBRD1	ENSMMUG00000007295	ENSG00000071967	1.33527	0.000385929	0.00856686	cytochrome b reductase 1 [Source:HGNC Symbol;Acc:HGNC:20797]
THBD	ENSMMUG00000016814	ENSG00000178726	1.33046	0.00297021	0.0343078	thrombomodulin [Source:HGNC Symbol;Acc:HGNC:11784]
NA	ENSMMUG00000032098	NA	1.33024	0.00177227	0.0239069	Uncharacterized protein [Source:UniProtKB/TrEMBL;Acc:F7GXV7]
PDGFRL	ENSMMUG00000001153	ENSG00000104213	1.32867	0.000136537	0.00420678	platelet-derived growth factor receptor-like [Source:HGNC Symbol;Acc:HGNC:8805]
U1	ENSMMUG00000027600	ENSG00000273768	1.32853	0.000106139	0.00349628	U1 spliceosomal RNA [Source:RFAM;Acc:RF00003]
SCARNA1	ENSMMUG00000036811	ENSG00000252947	1.32848	0.00240748	0.0295747	Small Cajal body specific RNA 1 [Source:RFAM;Acc:RF00553]
DAPK1	ENSMMUG00000017053	ENSG00000196730	1.32723	2.71522e-05	0.00138712	death-associated protein kinase 1 [Source:HGNC Symbol;Acc:HGNC:2674]
AGTR1	ENSMMUG00000020680	ENSG00000144891	1.3272	0.000152025	0.00446733	angiotensin II receptor, type 1 [Source:HGNC Symbol;Acc:HGNC:336]
KIRREL	ENSMMUG00000003191	ENSG00000183853	1.32515	1.96841e-06	0.000217029	kin of IRRE like (Drosophila) [Source:HGNC Symbol;Acc:HGNC:15734]
MANBA	ENSMMUG00000003739	ENSG00000109323	1.32436	0.000352166	0.00812846	mannosidase, beta A, lysosomal [Source:HGNC Symbol;Acc:HGNC:6831]
COL6A2	ENSMMUG00000022317	ENSG00000142173	1.3229	1.6075e-05	0.000965621	collagen, type VI, alpha 2 [Source:HGNC Symbol;Acc:HGNC:2212]
PAM	ENSMMUG00000007844	ENSG00000145730	1.32216	1.126e-07	2.7306e-05	peptidylglycine alpha-amidating monooxygenase [Source:HGNC Symbol;Acc:HGNC:8596]
GNB4	ENSMMUG00000004083	ENSG00000114450	1.32139	1.29364e-05	0.000825765	guanine nucleotide binding protein (G protein), beta polypeptide 4 [Source:HGNC Symbol;Acc:HGNC:20731]
SLC2A3	ENSMMUG00000000439	ENSG00000059804	1.32002	6.4129e-05	0.00252373	Solute carrier family 2, facilitated glucose transporter member 3; Uncharacterized protein [Source:UniProtKB/TrEMBL;Acc:F7A5T7]
AKAP12	ENSMMUG00000023265	ENSG00000131016	1.31976	2.00557e-05	0.00112896	A kinase (PRKA) anchor protein 12 [Source:HGNC Symbol;Acc:HGNC:370]
U1	ENSMMUG00000027654	ENSG00000273768	1.3184	4.55374e-06	0.000383708	U1 spliceosomal RNA [Source:RFAM;Acc:RF00003]
SNORA74	ENSMMUG00000032878	ENSG00000252129	1.31705	0.000330354	0.00780045	Small nucleolar RNA SNORA74 [Source:RFAM;Acc:RF00090]
SPARC	ENSMMUG00000001850	ENSG00000113140	1.31592	0.00143397	0.0209536	secreted protein, acidic, cysteine-rich (osteonectin) [Source:HGNC Symbol;Acc:HGNC:11219]
LRP4	ENSMMUG00000013100	ENSG00000134569	1.31463	3.1096e-06	0.000292488	low density lipoprotein receptor-related protein 4 [Source:HGNC Symbol;Acc:HGNC:6696]
ADH7	ENSMMUG00000011253	ENSG00000196344	1.31431	0.00150881	0.0216533	alcohol dehydrogenase 7 (class IV), mu or sigma polypeptide [Source:HGNC Symbol;Acc:HGNC:256]
PTPLAD2	ENSMMUG00000019068	ENSG00000188921	1.31374	0.00458025	0.0456349	3-hydroxyacyl-CoA dehydratase 4 [Source:HGNC Symbol;Acc:HGNC:20920]
XAF1	ENSMMUG00000009602	ENSG00000132530	1.31287	0.00348203	0.038265	XIAP associated factor 1 [Source:HGNC Symbol;Acc:HGNC:30932]
CDR1	ENSMMUG00000021739	ENSG00000184258	1.31228	4.63134e-05	0.00201917	cerebellar degeneration-related protein 1, 34kDa [Source:HGNC Symbol;Acc:HGNC:1798]
CALD1	ENSMMUG00000006527	ENSG00000122786	1.31119	1.43654e-08	5.98901e-06	caldesmon 1 [Source:HGNC Symbol;Acc:HGNC:1441]
LRCH2	ENSMMUG00000017323	ENSG00000130224	1.30305	0.000369619	0.00834362	leucine-rich repeats and calponin homology (CH) domain containing 2 [Source:HGNC Symbol;Acc:HGNC:29292]
ABI3BP	ENSMMUG00000002865	ENSG00000154175	1.30146	2.35911e-06	0.000249785	ABI family, member 3 (NESH) binding protein [Source:HGNC Symbol;Acc:HGNC:17265]
FKBP10	ENSMMUG00000013054	ENSG00000141756	1.29781	2.95186e-05	0.00145855	FK506 binding protein 10, 65 kDa [Source:HGNC Symbol;Acc:HGNC:18169]
SHF	ENSMMUG00000008757	ENSG00000138606	1.29727	0.00118696	0.0184345	Src homology 2 domain containing F [Source:HGNC Symbol;Acc:HGNC:25116]
SLC8A1	ENSMMUG00000015508	ENSG00000183023	1.29702	0.000177985	0.00504825	Macaca mulatta solute carrier family 8 (sodium/calcium exchanger), member 1 (SLC8A1), mRNA. [Source:RefSeq mRNA;Acc:NM_001032861]
RCAN2	ENSMMUG00000019246	ENSG00000172348	1.29693	2.38516e-08	9.18648e-06	regulator of calcineurin 2 [Source:HGNC Symbol;Acc:HGNC:3041]
MRC2	ENSMMUG00000002167	ENSG00000011028	1.29639	7.48536e-07	0.000103901	mannose receptor, C type 2 [Source:HGNC Symbol;Acc:HGNC:16875]
SLC43A3	ENSMMUG00000010601	ENSG00000134802	1.29566	2.61743e-05	0.00135346	solute carrier family 43, member 3 [Source:HGNC Symbol;Acc:HGNC:17466]
ALDH3A1	ENSMMUG00000001328	ENSG00000108602	1.29351	3.66393e-05	0.00171511	aldehyde dehydrogenase 3 family, member A1 [Source:HGNC Symbol;Acc:HGNC:405]
SFRP1	ENSMMUG00000019082	ENSG00000104332	1.29285	2.1193e-05	0.00115403	secreted frizzled-related protein 1 [Source:HGNC Symbol;Acc:HGNC:10776]
TNC	ENSMMUG00000003356	ENSG00000041982	1.2926	0.000129564	0.00403857	tenascin C [Source:HGNC Symbol;Acc:HGNC:5318]
NA	ENSMMUG00000009087	NA	1.29243	2.36732e-05	0.00125826	Uncharacterized protein [Source:UniProtKB/TrEMBL;Acc:F7EE47]
NA	ENSMMUG00000004702	NA	1.29219	0.000113535	0.00368532	Uncharacterized protein [Source:UniProtKB/TrEMBL;Acc:F6RL70]
CLMP	ENSMMUG00000007798	ENSG00000166250	1.28996	0.000104434	0.00345722	CXADR-like membrane protein [Source:HGNC Symbol;Acc:HGNC:24039]
PRPS2	ENSMMUG00000011345	ENSG00000101911	1.28957	0.000263797	0.00662772	phosphoribosyl pyrophosphate synthetase 2 [Source:HGNC Symbol;Acc:HGNC:9465]
SLC2A1	ENSMMUG00000000373	ENSG00000117394	1.28894	0.000150894	0.00444389	solute carrier family 2 (facilitated glucose transporter), member 1 [Source:HGNC Symbol;Acc:HGNC:11005]
ADM	ENSMMUG00000016387	ENSG00000148926	1.28828	0.00259469	0.0311014	adrenomedullin [Source:HGNC Symbol;Acc:HGNC:259]
NA	ENSMMUG00000010654	NA	1.28738	0.000734737	0.0134092	POTE ankyrin domain family, member F [Source:HGNC Symbol;Acc:HGNC:33905]
CHRDL1	ENSMMUG00000016666	ENSG00000101938	1.28687	0.00372031	0.0398579	chordin-like 1 [Source:HGNC Symbol;Acc:HGNC:29861]
HIST1H4K	ENSMMUG00000009629	ENSG00000273542	1.28647	0.00463741	0.0460048
F2R	ENSMMUG00000021352	ENSG00000181104	1.28622	4.45347e-05	0.00196085	coagulation factor II (thrombin) receptor [Source:HGNC Symbol;Acc:HGNC:3537]
PROS1	ENSMMUG00000020334	ENSG00000184500	1.28607	8.25271e-06	0.000585635	Macaca mulatta protein S (alpha) (PROS1), mRNA. [Source:RefSeq mRNA;Acc:NM_001044726]
MSC	ENSMMUG00000000947	ENSG00000178860	1.28169	0.00331034	0.0368949	musculin [Source:HGNC Symbol;Acc:HGNC:7321]
FLNA	ENSMMUG00000013668	ENSG00000196924	1.28134	1.62138e-05	0.000965621	filamin A, alpha [Source:HGNC Symbol;Acc:HGNC:3754]
NA	ENSMMUG00000004089	NA	1.28129	4.30751e-06	0.000373159	Uncharacterized protein [Source:UniProtKB/TrEMBL;Acc:F6ZCW2]
PDIA5	ENSMMUG00000007696	ENSG00000065485	1.27988	0.00127743	0.0193222	protein disulfide isomerase family A, member 5 [Source:HGNC Symbol;Acc:HGNC:24811]
KCTD12	ENSMMUG00000021453	ENSG00000178695	1.27934	7.88723e-05	0.00289779	potassium channel tetramerization domain containing 12 [Source:HGNC Symbol;Acc:HGNC:14678]
PQLC3	ENSMMUG00000022785	ENSG00000162976	1.27594	3.06977e-06	0.000292488	PQ loop repeat containing 3 [Source:HGNC Symbol;Acc:HGNC:28503]
LTBP3	ENSMMUG00000023479	ENSG00000168056	1.27354	4.26299e-08	1.35411e-05	latent transforming growth factor beta binding protein 3 [Source:HGNC Symbol;Acc:HGNC:6716]
ADAMTSL5	ENSMMUG00000003815	ENSG00000185761	1.27314	0.000239199	0.00627195	ADAMTS-like 5 [Source:HGNC Symbol;Acc:HGNC:27912]
CYTH3	ENSMMUG00000003167	ENSG00000008256	1.27285	4.59445e-06	0.000383708	cytohesin 3 [Source:HGNC Symbol;Acc:HGNC:9504]
PLXNB2	ENSMMUG00000008331	ENSG00000196576	1.27081	1.26372e-05	0.000811898	plexin B2 [Source:HGNC Symbol;Acc:HGNC:9104]
ATL1	ENSMMUG00000009577	ENSG00000198513	1.27044	0.00301939	0.0347227	atlastin GTPase 1 [Source:HGNC Symbol;Acc:HGNC:11231]
PPM1M	ENSMMUG00000008236	ENSG00000164088	1.26927	0.000790016	0.014113	protein phosphatase, Mg2+/Mn2+ dependent, 1M [Source:HGNC Symbol;Acc:HGNC:26506]
MYLK	ENSMMUG00000014818	ENSG00000065534	1.26911	3.1132e-06	0.000292488	Uncharacterized protein [Source:UniProtKB/TrEMBL;Acc:F6VWI4]
U1	ENSMMUG00000028134	ENSG00000273768	1.26832	2.67345e-05	0.00137179	U1 spliceosomal RNA [Source:RFAM;Acc:RF00003]
FLJ36031	ENSMMUG00000008110	NA	1.26779	0.00385485	0.040558	coiled-coil domain containing 71-like [Source:HGNC Symbol;Acc:HGNC:26685]
PRRX2	ENSMMUG00000011818	ENSG00000167157	1.26734	0.00164868	0.0227928	paired related homeobox 2 [Source:HGNC Symbol;Acc:HGNC:21338]
CD9	ENSMMUG00000004470	ENSG00000010278	1.26674	3.16046e-05	0.00153323	CD9 molecule [Source:HGNC Symbol;Acc:HGNC:1709]
GNG2	ENSMMUG00000010392	ENSG00000186469	1.26668	0.000139181	0.00425875	guanine nucleotide binding protein (G protein), gamma 2 [Source:HGNC Symbol;Acc:HGNC:4404]
NA	ENSMMUG00000001087	NA	1.26625	0.00118674	0.0184345	Uncharacterized protein [Source:UniProtKB/TrEMBL;Acc:H9H2Q7]
SNORA22	ENSMMUG00000025184	ENSG00000206634	1.26611	0.000359347	0.00822114	Small nucleolar RNA SNORA22 [Source:RFAM;Acc:RF00414]
TRPM6	ENSMMUG00000013102	ENSG00000119121	1.26566	0.00144224	0.0210283	transient receptor potential cation channel, subfamily M, member 6 [Source:HGNC Symbol;Acc:HGNC:17995]
XPNPEP2	ENSMMUG00000011474	ENSG00000122121	1.26448	0.00466313	0.0461123	X-prolyl aminopeptidase (aminopeptidase P) 2, membrane-bound [Source:HGNC Symbol;Acc:HGNC:12823]
SH3BGRL	ENSMMUG00000001689	ENSG00000131171	1.26328	0.000128417	0.00403109	SH3 domain binding glutamate-rich protein like [Source:HGNC Symbol;Acc:HGNC:10823]
FKBP14	ENSMMUG00000012528	ENSG00000106080	1.26153	0.000888009	0.015292	FK506 binding protein 14, 22 kDa [Source:HGNC Symbol;Acc:HGNC:18625]
PDE7B	ENSMMUG00000003708	ENSG00000171408	1.26147	0.000106878	0.00351196	phosphodiesterase 7B [Source:HGNC Symbol;Acc:HGNC:8792]
OLFML1	ENSMMUG00000019750	ENSG00000183801	1.25784	3.71729e-05	0.00171906	olfactomedin-like 1 [Source:HGNC Symbol;Acc:HGNC:24473]
FKBP11	ENSMMUG00000006971	ENSG00000134285	1.25729	0.00376374	0.0400096	FK506 binding protein 11, 19 kDa [Source:HGNC Symbol;Acc:HGNC:18624]
NA	ENSMMUG00000010666	NA	1.25717	0.00253207	0.0305982	Uncharacterized protein [Source:UniProtKB/TrEMBL;Acc:F7B4N5]
NA	ENSMMUG00000018349	NA	1.25674	0.00131169	0.0196705	Uncharacterized protein [Source:UniProtKB/TrEMBL;Acc:F7H611]
CYSLTR2	ENSMMUG00000030742	ENSG00000152207	1.25508	0.00112366	0.0177781	cysteinyl leukotriene receptor 2 [Source:HGNC Symbol;Acc:HGNC:18274]
FSTL3	ENSMMUG00000021556	ENSG00000070404	1.25396	1.12473e-05	0.000754023	follistatin-like 3 (secreted glycoprotein) [Source:HGNC Symbol;Acc:HGNC:3973]
NA	ENSMMUG00000017420	NA	1.25354	0.000740783	0.0134511	Elongation factor 1-alpha [Source:UniProtKB/TrEMBL;Acc:F6Y6D2]
PPP1R9B	ENSMMUG00000020061	ENSG00000108819	1.2521	3.50507e-06	0.000318103	protein phosphatase 1, regulatory subunit 9B [Source:HGNC Symbol;Acc:HGNC:9298]
PLD2	ENSMMUG00000005666	ENSG00000129219	1.25178	6.2914e-05	0.00249802	phospholipase D2 [Source:HGNC Symbol;Acc:HGNC:9068]
CYTH4	ENSMMUG00000018855	ENSG00000100055	1.25157	0.00279594	0.0329912	cytohesin 4 [Source:HGNC Symbol;Acc:HGNC:9505]
FAM102B	ENSMMUG00000009429	ENSG00000162636	1.25152	5.93872e-05	0.0024155	family with sequence similarity 102, member B [Source:HGNC Symbol;Acc:HGNC:27637]
ARPC1B	ENSMMUG00000001458	ENSG00000130429	1.25096	0.000426817	0.00915461	actin related protein 2/3 complex, subunit 1B, 41kDa [Source:HGNC Symbol;Acc:HGNC:704]
CA5B	ENSMMUG00000014052	ENSG00000169239	1.24965	0.000208617	0.00570319	carbonic anhydrase VB, mitochondrial [Source:HGNC Symbol;Acc:HGNC:1378]
PRICKLE2	ENSMMUG00000001513	ENSG00000163637	1.24938	2.56434e-06	0.000261151	prickle homolog 2 [Source:HGNC Symbol;Acc:HGNC:20340]
ANTXR1	ENSMMUG00000014244	ENSG00000169604	1.24853	3.74623e-05	0.00171989	anthrax toxin receptor 1 [Source:HGNC Symbol;Acc:HGNC:21014]
EEF1A1	ENSMMUG00000004852	ENSG00000156508	1.24849	0.00211411	0.0272505	eukaryotic translation elongation factor 1 alpha 1 [Source:HGNC Symbol;Acc:HGNC:3189]
PDE3A	ENSMMUG00000008269	ENSG00000172572	1.24773	8.73055e-05	0.00313103	phosphodiesterase 3A, cGMP-inhibited [Source:HGNC Symbol;Acc:HGNC:8778]
NMI	ENSMMUG00000017781	ENSG00000123609	1.24721	0.000884773	0.0152701	N-myc (and STAT) interactor [Source:HGNC Symbol;Acc:HGNC:7854]
ELOVL5	ENSMMUG00000006422	ENSG00000012660	1.2468	0.000187309	0.00521687	ELOVL fatty acid elongase 5 [Source:HGNC Symbol;Acc:HGNC:21308]
LYN	ENSMMUG00000014149	ENSG00000254087	1.24642	0.000444159	0.00937584	LYN proto-oncogene, Src family tyrosine kinase [Source:HGNC Symbol;Acc:HGNC:6735]
PLEKHA5	ENSMMUG00000016550	ENSG00000052126	1.24492	4.97201e-05	0.00213285	pleckstrin homology domain containing, family A member 5 [Source:HGNC Symbol;Acc:HGNC:30036]
NA	ENSMMUG00000029776	NA	1.24466	0.00041913	0.00909234	Uncharacterized protein [Source:UniProtKB/TrEMBL;Acc:F6TNJ1]
NT5DC2	ENSMMUG00000017360	ENSG00000168268	1.24455	0.00115317	0.0180993	5'-nucleotidase domain containing 2 [Source:HGNC Symbol;Acc:HGNC:25717]
IL10RA	ENSMMUG00000007619	ENSG00000110324	1.24392	0.000704996	0.0130994	interleukin 10 receptor, alpha [Source:HGNC Symbol;Acc:HGNC:5964]
PTPRJ	ENSMMUG00000005861	ENSG00000149177	1.24327	0.000440721	0.0093328	protein tyrosine phosphatase, receptor type, J [Source:HGNC Symbol;Acc:HGNC:9673]
FXYD5	ENSMMUG00000023207	ENSG00000089327	1.24292	9.77945e-05	0.00331092	FXYD domain containing ion transport regulator 5 [Source:HGNC Symbol;Acc:HGNC:4029]
NFATC4	ENSMMUG00000003370	ENSG00000100968	1.24147	0.00171034	0.0233787	nuclear factor of activated T-cells, cytoplasmic, calcineurin-dependent 4 [Source:HGNC Symbol;Acc:HGNC:7778]
MBOAT2	ENSMMUG00000021037	ENSG00000143797	1.23997	0.00135136	0.0200987	membrane bound O-acyltransferase domain containing 2 [Source:HGNC Symbol;Acc:HGNC:25193]
C13H2ORF40	ENSMMUG00000001697	NA	1.23928	6.09473e-06	0.000475496	chromosome 2 open reading frame 40 [Source:HGNC Symbol;Acc:HGNC:24642]
SCARA3	ENSMMUG00000021517	ENSG00000168077	1.23917	0.000309925	0.00749234	scavenger receptor class A, member 3 [Source:HGNC Symbol;Acc:HGNC:19000]
FZD1	ENSMMUG00000022114	ENSG00000157240	1.23909	0.000723516	0.0133321	frizzled class receptor 1 [Source:HGNC Symbol;Acc:HGNC:4038]
RNASE4	ENSMMUG00000005496	ENSG00000258818	1.23837	3.91372e-05	0.00176993	ribonuclease, RNase A family, 4 [Source:HGNC Symbol;Acc:HGNC:10047]
APOE	ENSMMUG00000014305	ENSG00000130203	1.23766	0.000185746	0.00518417	apolipoprotein E [Source:HGNC Symbol;Acc:HGNC:613]
DDAH2	ENSMMUG00000015697	ENSG00000226634	1.23754	1.2067e-05	0.000789146	dimethylarginine dimethylaminohydrolase 2 [Source:HGNC Symbol;Acc:HGNC:2716]
ADAMTS12	ENSMMUG00000016226	ENSG00000151388	1.23649	0.00370404	0.0398192	ADAM metallopeptidase with thrombospondin type 1 motif, 12 [Source:HGNC Symbol;Acc:HGNC:14605]
SERPINA1	ENSMMUG00000020426	ENSG00000277377	1.23576	0.00402342	0.0420332	serpin peptidase inhibitor, clade A (alpha-1 antiproteinase, antitrypsin), member 1 [Source:HGNC Symbol;Acc:HGNC:8941]
ERF	ENSMMUG00000014599	ENSG00000105722	1.23534	0.000239908	0.00627195	Ets2 repressor factor [Source:HGNC Symbol;Acc:HGNC:3444]
CHD3	ENSMMUG00000022221	ENSG00000170004	1.23319	1.42476e-06	0.000166734	chromodomain helicase DNA binding protein 3 [Source:HGNC Symbol;Acc:HGNC:1918]
SNORA30	ENSMMUG00000023878	ENSG00000202189	1.23272	0.00321973	0.0361265	Small nucleolar RNA SNORA30/SNORA37 family [Source:RFAM;Acc:RF00415]
LCP1	ENSMMUG00000017033	ENSG00000136167	1.2323	0.000499106	0.0102597	lymphocyte cytosolic protein 1 (L-plastin) [Source:HGNC Symbol;Acc:HGNC:6528]
PTPRD	ENSMMUG00000006952	ENSG00000153707	1.23139	8.72859e-06	0.000609676	protein tyrosine phosphatase, receptor type, D [Source:HGNC Symbol;Acc:HGNC:9668]
IFI27L2	ENSMMUG00000023782	ENSG00000119632	1.23086	0.00041219	0.00898534	interferon, alpha-inducible protein 27-like 2 [Source:HGNC Symbol;Acc:HGNC:19753]
NA	ENSMMUG00000014009	NA	1.23	0.000115522	0.00371053	Uncharacterized protein [Source:UniProtKB/TrEMBL;Acc:H9H3N9]
BST1	ENSMMUG00000015294	ENSG00000109743	1.22985	0.00115538	0.0181127	bone marrow stromal cell antigen 1 [Source:HGNC Symbol;Acc:HGNC:1118]
GPR162	ENSMMUG00000005189	ENSG00000250510	1.22625	8.00355e-06	0.000574061	prolyl 3-hydroxylase 3 [Source:HGNC Symbol;Acc:HGNC:19318]
CLIP3	ENSMMUG00000019701	ENSG00000105270	1.22618	0.000843072	0.0147992	CAP-GLY domain containing linker protein 3 [Source:HGNC Symbol;Acc:HGNC:24314]
STOM	ENSMMUG00000013024	ENSG00000148175	1.22399	2.04849e-05	0.00114045	stomatin [Source:HGNC Symbol;Acc:HGNC:3383]
HIC1	ENSMMUG00000030393	ENSG00000177374	1.22165	7.68762e-05	0.00286393	hypermethylated in cancer 1 [Source:HGNC Symbol;Acc:HGNC:4909]
FAM102A	ENSMMUG00000014375	ENSG00000167106	1.22142	8.43859e-05	0.00306755	family with sequence similarity 102, member A [Source:HGNC Symbol;Acc:HGNC:31419]
RNF24	ENSMMUG00000004703	ENSG00000101236	1.22128	0.00318716	0.0359121	ring finger protein 24 [Source:HGNC Symbol;Acc:HGNC:13779]
PAMR1	ENSMMUG00000004330	ENSG00000149090	1.22001	0.00448388	0.0451127	peptidase domain containing associated with muscle regeneration 1 [Source:HGNC Symbol;Acc:HGNC:24554]
LAMA4	ENSMMUG00000013782	ENSG00000112769	1.21963	4.51789e-07	6.92795e-05	laminin, alpha 4 [Source:HGNC Symbol;Acc:HGNC:6484]
TGFBR2	ENSMMUG00000010031	ENSG00000163513	1.21772	3.30409e-05	0.00157992	transforming growth factor, beta receptor II (70/80kDa) [Source:HGNC Symbol;Acc:HGNC:11773]
SNORA73	ENSMMUG00000025750	ENSG00000222145	1.21617	0.000459473	0.00961139	Small nucleolar RNA SNORA73 family [Source:RFAM;Acc:RF00045]
COLQ	ENSMMUG00000031486	ENSG00000206561	1.21616	0.000324439	0.00767437	collagen-like tail subunit (single strand of homotrimer) of asymmetric acetylcholinesterase [Source:HGNC Symbol;Acc:HGNC:2226]
MARK1	ENSMMUG00000022288	ENSG00000116141	1.21357	0.00071964	0.0133321	MAP/microtubule affinity-regulating kinase 1 [Source:HGNC Symbol;Acc:HGNC:6896]
FAM129B	ENSMMUG00000009961	ENSG00000136830	1.21313	3.4804e-06	0.000318027	family with sequence similarity 129, member B [Source:HGNC Symbol;Acc:HGNC:25282]
LRRC16A	ENSMMUG00000002573	ENSG00000079691	1.2131	7.23234e-05	0.00272736	leucine rich repeat containing 16A [Source:HGNC Symbol;Acc:HGNC:21581]
FSCN1	ENSMMUG00000004282	ENSG00000075618	1.21267	4.1475e-06	0.000366435	fascin actin-bundling protein 1 [Source:HGNC Symbol;Acc:HGNC:11148]
LRRN4CL	ENSMMUG00000031129	ENSG00000177363	1.21261	0.000336438	0.00790215	LRRN4 C-terminal like [Source:HGNC Symbol;Acc:HGNC:33724]
VCAM1	ENSMMUG00000022906	ENSG00000162692	1.21184	0.000158322	0.0046017	vascular cell adhesion molecule 1 [Source:HGNC Symbol;Acc:HGNC:12663]
IL34	ENSMMUG00000020415	ENSG00000157368	1.21173	0.00189499	0.0250555	interleukin 34 [Source:HGNC Symbol;Acc:HGNC:28529]
PTPN12	ENSMMUG00000029050	ENSG00000127947	1.21161	0.000581517	0.0116138	Protein tyrosine phosphatase, non-receptor type 12; Uncharacterized protein [Source:UniProtKB/TrEMBL;Acc:Q3YAJ3]
SLC39A8	ENSMMUG00000016880	ENSG00000138821	1.21157	0.00518009	0.049152	solute carrier family 39 (zinc transporter), member 8 [Source:HGNC Symbol;Acc:HGNC:20862]
APP	ENSMMUG00000014384	ENSG00000142192	1.21095	2.59439e-05	0.00134676	amyloid beta (A4) precursor protein [Source:HGNC Symbol;Acc:HGNC:620]
PRICKLE1	ENSMMUG00000021733	ENSG00000139174	1.2103	3.57467e-05	0.00169113	prickle homolog 1 [Source:HGNC Symbol;Acc:HGNC:17019]
NUPR1	ENSMMUG00000019535	ENSG00000176046	1.21014	7.81431e-06	0.000569676	nuclear protein, transcriptional regulator, 1 [Source:HGNC Symbol;Acc:HGNC:29990]
NA	ENSMMUG00000006471	NA	1.20979	0.00251748	0.0304771	Uncharacterized protein [Source:UniProtKB/TrEMBL;Acc:F7HBJ5]
THEMIS2	ENSMMUG00000018170	ENSG00000130775	1.2095	0.00109204	0.0173481	thymocyte selection associated family member 2 [Source:HGNC Symbol;Acc:HGNC:16839]
AGRN	ENSMMUG00000000838	ENSG00000188157	1.20793	1.40392e-05	0.000875222	agrin [Source:HGNC Symbol;Acc:HGNC:329]
ABCA8	ENSMMUG00000018587	ENSG00000141338	1.20733	0.000679594	0.0128239	ATP-binding cassette, sub-family A (ABC1), member 8 [Source:HGNC Symbol;Acc:HGNC:38]
CDON	ENSMMUG00000007628	ENSG00000064309	1.20653	5.07538e-06	0.000413389	cell adhesion associated, oncogene regulated [Source:HGNC Symbol;Acc:HGNC:17104]
DAP	ENSMMUG00000001131	ENSG00000112977	1.20566	5.08177e-06	0.000413389	death-associated protein [Source:HGNC Symbol;Acc:HGNC:2672]
C1R	ENSMMUG00000006470	ENSG00000159403	1.20409	0.000864622	0.0150361	complement component 1, r subcomponent [Source:HGNC Symbol;Acc:HGNC:1246]
TMEM204	ENSMMUG00000000045	ENSG00000131634	1.20399	0.000963939	0.0160348	transmembrane protein 204 [Source:HGNC Symbol;Acc:HGNC:14158]
SNX7	ENSMMUG00000008515	ENSG00000162627	1.20065	0.00011431	0.00369251	sorting nexin 7 [Source:HGNC Symbol;Acc:HGNC:14971]
PCOLCE	ENSMMUG00000002947	ENSG00000106333	1.19999	5.06059e-05	0.00216027	procollagen C-endopeptidase enhancer [Source:HGNC Symbol;Acc:HGNC:8738]
CMTM3	ENSMMUG00000020847	ENSG00000140931	1.1992	7.02578e-05	0.00267803	CKLF-like MARVEL transmembrane domain containing 3 [Source:HGNC Symbol;Acc:HGNC:19174]
GPR161	ENSMMUG00000010395	ENSG00000143147	1.19874	0.00269782	0.0320495	G protein-coupled receptor 161 [Source:HGNC Symbol;Acc:HGNC:23694]
PVRL3	ENSMMUG00000009998	ENSG00000177707	1.19779	0.000104773	0.00345984	poliovirus receptor-related 3 [Source:HGNC Symbol;Acc:HGNC:17664]
FBLN5	ENSMMUG00000008447	ENSG00000140092	1.19749	0.000262146	0.00659865	fibulin 5 [Source:HGNC Symbol;Acc:HGNC:3602]
VASN	ENSMMUG00000006500	ENSG00000274334	1.19695	0.000755756	0.013662	vasorin [Source:HGNC Symbol;Acc:HGNC:18517]
PTPRC	ENSMMUG00000000009	ENSG00000262418	1.19653	0.00087868	0.0151845	protein tyrosine phosphatase, receptor type, C [Source:HGNC Symbol;Acc:HGNC:9666]
FGL2	ENSMMUG00000002737	ENSG00000127951	1.1949	1.19956e-07	2.73264e-05	fibrinogen-like 2 [Source:HGNC Symbol;Acc:HGNC:3696]
TMEM45A	ENSMMUG00000002861	ENSG00000181458	1.19487	0.00501578	0.0481728	transmembrane protein 45A [Source:HGNC Symbol;Acc:HGNC:25480]
F13A1	ENSMMUG00000001248	ENSG00000124491	1.19486	0.000722801	0.0133321	coagulation factor XIII, A1 polypeptide [Source:HGNC Symbol;Acc:HGNC:3531]
S100A11	ENSMMUG00000004441	ENSG00000163191	1.19445	0.000353134	0.00813671	Protein S100 [Source:UniProtKB/TrEMBL;Acc:F7GN53]
FLT4	ENSMMUG00000018693	ENSG00000037280	1.19425	0.00122903	0.0187817	fms-related tyrosine kinase 4 [Source:HGNC Symbol;Acc:HGNC:3767]
FLRT2	ENSMMUG00000020664	ENSG00000185070	1.19371	0.000624919	0.0121354	fibronectin leucine rich transmembrane protein 2 [Source:HGNC Symbol;Acc:HGNC:3761]
CALHM2	ENSMMUG00000007061	ENSG00000138172	1.19337	0.00060004	0.0118595	calcium homeostasis modulator 2 [Source:HGNC Symbol;Acc:HGNC:23493]
RPS6KA1	ENSMMUG00000022111	ENSG00000117676	1.19294	0.00174711	0.0236631	ribosomal protein S6 kinase, 90kDa, polypeptide 1 [Source:HGNC Symbol;Acc:HGNC:10430]
LGALS3	ENSMMUG00000003565	ENSG00000131981	1.19281	2.72413e-05	0.00138712	lectin, galactoside-binding, soluble, 3 [Source:HGNC Symbol;Acc:HGNC:6563]
IL17RA	ENSMMUG00000022222	ENSG00000177663	1.1924	0.00034514	0.00800784	interleukin 17 receptor A [Source:HGNC Symbol;Acc:HGNC:5985]
KIAA0802	ENSMMUG00000015761	NA	1.19047	7.07172e-06	0.000521237	microtubule crosslinking factor 1 [Source:HGNC Symbol;Acc:HGNC:29121]
APBB1IP	ENSMMUG00000022948	ENSG00000077420	1.18989	0.000689708	0.0129597	amyloid beta (A4) precursor protein-binding, family B, member 1 interacting protein [Source:HGNC Symbol;Acc:HGNC:17379]
FNDC5	ENSMMUG00000000310	ENSG00000160097	1.18801	0.000172096	0.0049269	fibronectin type III domain containing 5 [Source:HGNC Symbol;Acc:HGNC:20240]
U4	ENSMMUG00000034390	ENSG00000278374	1.18793	0.000955459	0.0159779	U4 spliceosomal RNA [Source:RFAM;Acc:RF00015]
LY6E	ENSMMUG00000015592	ENSG00000278032	1.18757	0.000956926	0.0159779	lymphocyte antigen 6 complex, locus E [Source:HGNC Symbol;Acc:HGNC:6727]
TMSB10	ENSMMUG00000003444	ENSG00000034510	1.18717	9.84459e-05	0.00331092	thymosin beta 10 [Source:HGNC Symbol;Acc:HGNC:11879]
C2	ENSMMUG00000000729	ENSG00000235696	1.18709	0.00072792	0.0133611	complement component 2 [Source:HGNC Symbol;Acc:HGNC:1248]
WDFY4	ENSMMUG00000013836	ENSG00000128815	1.18633	0.000279055	0.00687387	WDFY family member 4 [Source:HGNC Symbol;Acc:HGNC:29323]
NA	ENSMMUG00000001210	NA	1.1847	2.10868e-05	0.00115294	Elongation factor 1-alpha [Source:UniProtKB/TrEMBL;Acc:F7DAA2]
ENPP1	ENSMMUG00000014151	ENSG00000197594	1.18459	0.00493629	0.0477211	ectonucleotide pyrophosphatase/phosphodiesterase 1 [Source:HGNC Symbol;Acc:HGNC:3356]
SNTB2	ENSMMUG00000016640	ENSG00000260873	1.1838	7.24738e-05	0.00272736	syntrophin, beta 2 (dystrophin-associated protein A1, 59kDa, basic component 2) [Source:HGNC Symbol;Acc:HGNC:11169]
C1S	ENSMMUG00000012786	ENSG00000182326	1.18283	0.00400349	0.0418578	complement component 1, s subcomponent [Source:HGNC Symbol;Acc:HGNC:1247]
MXRA7	ENSMMUG00000022410	ENSG00000182534	1.18253	1.13372e-05	0.000756247	matrix-remodelling associated 7 [Source:HGNC Symbol;Acc:HGNC:7541]
RRBP1	ENSMMUG00000013787	ENSG00000125844	1.1823	1.53565e-06	0.000175104	ribosome binding protein 1 [Source:HGNC Symbol;Acc:HGNC:10448]
PLEKHG3	ENSMMUG00000019170	ENSG00000126822	1.18219	0.00028921	0.00706657	pleckstrin homology domain containing, family G (with RhoGef domain) member 3 [Source:HGNC Symbol;Acc:HGNC:20364]
ID2	ENSMMUG00000003237	ENSG00000115738	1.18177	0.000250143	0.0063808	inhibitor of DNA binding 2, dominant negative helix-loop-helix protein [Source:HGNC Symbol;Acc:HGNC:5361]
NA	ENSMMUG00000010647	NA	1.18116	0.00197572	0.0259175	Uncharacterized protein [Source:UniProtKB/TrEMBL;Acc:F7BC56]
MAN2B2	ENSMMUG00000005298	ENSG00000013288	1.18096	0.000418845	0.00909234	mannosidase, alpha, class 2B, member 2 [Source:HGNC Symbol;Acc:HGNC:29623]
OLFML2B	ENSMMUG00000023042	ENSG00000162745	1.17934	9.33728e-07	0.000123335	olfactomedin-like 2B [Source:HGNC Symbol;Acc:HGNC:24558]
WBP5	ENSMMUG00000010501	ENSG00000185222	1.1777	5.70178e-05	0.00235503	WW domain binding protein 5 [Source:HGNC Symbol;Acc:HGNC:30084]
MAFB	ENSMMUG00000004148	ENSG00000204103	1.17762	0.00104925	0.0168855	v-maf avian musculoaponeurotic fibrosarcoma oncogene homolog B [Source:HGNC Symbol;Acc:HGNC:6408]
FGFR1	ENSMMUG00000022478	ENSG00000077782	1.17733	1.61645e-05	0.000965621	fibroblast growth factor receptor 1 [Source:HGNC Symbol;Acc:HGNC:3688]
EBF1	ENSMMUG00000021696	ENSG00000164330	1.17608	0.000587708	0.0117045	early B-cell factor 1 [Source:HGNC Symbol;Acc:HGNC:3126]
OSBPL3	ENSMMUG00000016939	ENSG00000070882	1.17576	0.000435566	0.00928257	oxysterol binding protein-like 3 [Source:HGNC Symbol;Acc:HGNC:16370]
DZIP1	ENSMMUG00000005839	ENSG00000134874	1.17572	0.000127423	0.00400933	DAZ interacting zinc finger protein 1 [Source:HGNC Symbol;Acc:HGNC:20908]
U1	ENSMMUG00000027320	ENSG00000273768	1.17369	0.000731854	0.0133932	U1 spliceosomal RNA [Source:RFAM;Acc:RF00003]
NA	ENSMMUG00000032047	NA	1.17356	0.00254291	0.0306736	Uncharacterized protein [Source:UniProtKB/TrEMBL;Acc:F6Y225]
SERPINH1	ENSMMUG00000007675	ENSG00000149257	1.17313	0.000419143	0.00909234	serpin peptidase inhibitor, clade H (heat shock protein 47), member 1, (collagen binding protein 1) [Source:HGNC Symbol;Acc:HGNC:1546]
U1	ENSMMUG00000028234	ENSG00000273768	1.17311	0.000808296	0.0142827	U1 spliceosomal RNA [Source:RFAM;Acc:RF00003]
U1	ENSMMUG00000027769	ENSG00000273768	1.17309	0.000696011	0.0130231	U1 spliceosomal RNA [Source:RFAM;Acc:RF00003]
PID1	ENSMMUG00000011875	ENSG00000153823	1.17252	0.00138277	0.0203442	phosphotyrosine interaction domain containing 1 [Source:HGNC Symbol;Acc:HGNC:26084]
CBR3	ENSMMUG00000010338	ENSG00000159231	1.17205	0.00246014	0.0300324	carbonyl reductase 3 [Source:HGNC Symbol;Acc:HGNC:1549]
VASH1	ENSMMUG00000018553	ENSG00000071246	1.17114	0.000848106	0.0148515	vasohibin 1 [Source:HGNC Symbol;Acc:HGNC:19964]
TGFB3	ENSMMUG00000012069	ENSG00000119699	1.1702	0.000633832	0.012255	transforming growth factor, beta 3 [Source:HGNC Symbol;Acc:HGNC:11769]
RAB3IL1	ENSMMUG00000015148	ENSG00000167994	1.1696	2.8831e-05	0.00143464	RAB3A interacting protein (rabin3)-like 1 [Source:HGNC Symbol;Acc:HGNC:9780]
U1	ENSMMUG00000027471	ENSG00000273768	1.1673	0.000794655	0.0141402	U1 spliceosomal RNA [Source:RFAM;Acc:RF00003]
GMIP	ENSMMUG00000003036	ENSG00000089639	1.16712	0.00523841	0.0495291	GEM interacting protein [Source:HGNC Symbol;Acc:HGNC:24852]
GSN	ENSMMUG00000013020	ENSG00000148180	1.16688	0.00468555	0.0462048	gelsolin [Source:HGNC Symbol;Acc:HGNC:4620]
SORBS3	ENSMMUG00000014445	ENSG00000120896	1.16676	4.35018e-05	0.00193008	sorbin and SH3 domain containing 3 [Source:HGNC Symbol;Acc:HGNC:30907]
U1	ENSMMUG00000027547	ENSG00000273768	1.16582	0.000782764	0.0140361	U1 spliceosomal RNA [Source:RFAM;Acc:RF00003]
SCARNA13	ENSMMUG00000035506	ENSG00000252481	1.16574	0.00010938	0.00356783	Small Cajal body specific RNA 13 [Source:RFAM;Acc:RF00231]
IQGAP2	ENSMMUG00000022982	ENSG00000145703	1.16491	0.00170499	0.0233528	IQ motif containing GTPase activating protein 2 [Source:HGNC Symbol;Acc:HGNC:6111]
U4	ENSMMUG00000028261	ENSG00000278374	1.16381	0.00125861	0.0191025	U4 spliceosomal RNA [Source:RFAM;Acc:RF00015]
BCR	ENSMMUG00000023622	ENSG00000186716	1.16317	9.22034e-05	0.00324561	breakpoint cluster region [Source:HGNC Symbol;Acc:HGNC:1014]
ATL3	ENSMMUG00000005776	ENSG00000184743	1.16304	1.53021e-05	0.000936446	atlastin GTPase 3 [Source:HGNC Symbol;Acc:HGNC:24526]
U1	ENSMMUG00000027752	ENSG00000273768	1.16284	0.00081625	0.0143473	U1 spliceosomal RNA [Source:RFAM;Acc:RF00003]
PYGL	ENSMMUG00000014670	ENSG00000100504	1.16249	0.000344367	0.00800705	phosphorylase, glycogen, liver [Source:HGNC Symbol;Acc:HGNC:9725]
PLAC9	ENSMMUG00000003014	ENSG00000189129	1.16221	0.00317484	0.0358901	placenta-specific 9 [Source:HGNC Symbol;Acc:HGNC:19255]
PTGFRN	ENSMMUG00000016900	ENSG00000134247	1.16164	0.000459641	0.00961139	prostaglandin F2 receptor inhibitor [Source:HGNC Symbol;Acc:HGNC:9601]
SH3KBP1	ENSMMUG00000004744	ENSG00000147010	1.16135	0.00154125	0.0219007	SH3-domain kinase binding protein 1 [Source:HGNC Symbol;Acc:HGNC:13867]
U1	ENSMMUG00000027495	ENSG00000273768	1.16069	0.000894903	0.0153456	U1 spliceosomal RNA [Source:RFAM;Acc:RF00003]
CSF1R	ENSMMUG00000011556	ENSG00000182578	1.16032	0.000910353	0.0154714	colony stimulating factor 1 receptor [Source:HGNC Symbol;Acc:HGNC:2433]
U1	ENSMMUG00000027856	ENSG00000273768	1.15979	0.000865581	0.0150361	U1 spliceosomal RNA [Source:RFAM;Acc:RF00003]
U1	ENSMMUG00000027861	ENSG00000273768	1.15793	0.000894308	0.0153456	U1 spliceosomal RNA [Source:RFAM;Acc:RF00003]
U1	ENSMMUG00000027882	ENSG00000273768	1.15734	0.000945417	0.0158652	U1 spliceosomal RNA [Source:RFAM;Acc:RF00003]
CCDC109B	ENSMMUG00000008171	ENSG00000005059	1.15712	0.00157688	0.0221443	coiled-coil domain containing 109B [Source:HGNC Symbol;Acc:HGNC:26076]
U1	ENSMMUG00000027377	ENSG00000273768	1.15688	0.000923126	0.0156155	U1 spliceosomal RNA [Source:RFAM;Acc:RF00003]
C5H4ORF29	ENSMMUG00000020931	NA	1.15671	0.000340869	0.00796415	abhydrolase domain containing 18 [Source:HGNC Symbol;Acc:HGNC:26111]
SCARNA16	ENSMMUG00000036583	ENSG00000252329	1.15636	2.89272e-05	0.00143464	Small Cajal body specific RNA 16 [Source:RFAM;Acc:RF00424]
SASH1	ENSMMUG00000004893	ENSG00000111961	1.15616	4.61454e-06	0.000383708	SAM and SH3 domain containing 1 [Source:HGNC Symbol;Acc:HGNC:19182]
NA	ENSMMUG00000029157	NA	1.15572	0.00314655	0.0357206	Uncharacterized protein [Source:UniProtKB/TrEMBL;Acc:G7NMI5]
EVA1B	ENSMMUG00000011689	ENSG00000142694	1.15454	0.0049276	0.0476716	eva-1 homolog B (C. elegans) [Source:HGNC Symbol;Acc:HGNC:25558]
ZMYM1	ENSMMUG00000016479	ENSG00000197056	1.15156	0.00107993	0.0172336	zinc finger, MYM-type 1 [Source:HGNC Symbol;Acc:HGNC:26253]
LBH	ENSMMUG00000006617	ENSG00000213626	1.15148	4.22226e-05	0.00188392	limb bud and heart development [Source:HGNC Symbol;Acc:HGNC:29532]
U1	ENSMMUG00000027383	ENSG00000273768	1.15044	0.000893202	0.0153456	U1 spliceosomal RNA [Source:RFAM;Acc:RF00003]
ITM2C	ENSMMUG00000006222	ENSG00000135916	1.14924	0.0023217	0.0289745	integral membrane protein 2C [Source:HGNC Symbol;Acc:HGNC:6175]
TLR2	ENSMMUG00000015847	ENSG00000137462	1.14836	0.00167894	0.0230915	Macaca mulatta toll-like receptor 2 (TLR2), mRNA. [Source:RefSeq mRNA;Acc:NM_001130425]
IGF1	ENSMMUG00000002235	ENSG00000017427	1.14836	2.12339e-06	0.000232198	insulin-like growth factor 1 (somatomedin C) [Source:HGNC Symbol;Acc:HGNC:5464]
NA	ENSMMUG00000015306	NA	1.14821	0.00468593	0.0462048
CNN3	ENSMMUG00000001690	ENSG00000117519	1.14757	6.25296e-06	0.00047669	calponin 3, acidic [Source:HGNC Symbol;Acc:HGNC:2157]
SCARNA21	ENSMMUG00000037184	ENSG00000251866	1.14742	0.00162738	0.0226428	Small Cajal body specific RNA 21 [Source:RFAM;Acc:RF00602]
MAN1A1	ENSMMUG00000013304	ENSG00000111885	1.1462	0.000102801	0.00342868	mannosidase, alpha, class 1A, member 1 [Source:HGNC Symbol;Acc:HGNC:6821]
U1	ENSMMUG00000027937	ENSG00000273768	1.14566	0.000989802	0.0162823	U1 spliceosomal RNA [Source:RFAM;Acc:RF00003]
PSD3	ENSMMUG00000016385	ENSG00000156011	1.1445	7.71809e-05	0.00286393	pleckstrin and Sec7 domain containing 3 [Source:HGNC Symbol;Acc:HGNC:19093]
AMPD2	ENSMMUG00000005820	ENSG00000116337	1.14402	7.34775e-05	0.00275355	adenosine monophosphate deaminase 2 [Source:HGNC Symbol;Acc:HGNC:469]
VIM	ENSMMUG00000003193	ENSG00000026025	1.14368	0.000977012	0.0161716	vimentin [Source:HGNC Symbol;Acc:HGNC:12692]
U1	ENSMMUG00000027480	ENSG00000273768	1.14356	0.00101196	0.0165245	U1 spliceosomal RNA [Source:RFAM;Acc:RF00003]
GUCY1B3	ENSMMUG00000005447	ENSG00000061918	1.14243	1.56003e-05	0.000950335	guanylate cyclase 1, soluble, beta 3 [Source:HGNC Symbol;Acc:HGNC:4687]
ZFP36L2	ENSMMUG00000019579	ENSG00000152518	1.14169	0.000492425	0.0101727	ZFP36 ring finger protein-like 2 [Source:HGNC Symbol;Acc:HGNC:1108]
PDGFRA	ENSMMUG00000015707	ENSG00000134853	1.14156	0.000169316	0.00486819
U2	ENSMMUG00000034628	ENSG00000277525	1.14127	0.00170669	0.0233528	U2 spliceosomal RNA [Source:RFAM;Acc:RF00004]
PARVA	ENSMMUG00000020956	ENSG00000197702	1.13958	0.000702706	0.0130933	parvin, alpha [Source:HGNC Symbol;Acc:HGNC:14652]
EMX2	ENSMMUG00000012415	ENSG00000170370	1.13886	0.00508368	0.0484881	empty spiracles homeobox 2 [Source:HGNC Symbol;Acc:HGNC:3341]
NDRG1	ENSMMUG00000010200	ENSG00000104419	1.13785	1.96152e-05	0.00111356	N-myc downstream regulated 1 [Source:HGNC Symbol;Acc:HGNC:7679]
LRP1	ENSMMUG00000021782	ENSG00000123384	1.13784	0.00332789	0.036967	low density lipoprotein receptor-related protein 1 [Source:HGNC Symbol;Acc:HGNC:6692]
SERPING1	ENSMMUG00000012618	ENSG00000149131	1.1368	4.1826e-05	0.00187249	serpin peptidase inhibitor, clade G (C1 inhibitor), member 1 [Source:HGNC Symbol;Acc:HGNC:1228]
GAS6	ENSMMUG00000007428	ENSG00000183087	1.13524	0.000114187	0.00369251	growth arrest-specific 6 [Source:HGNC Symbol;Acc:HGNC:4168]
PTPN6	ENSMMUG00000010203	ENSG00000111679	1.13349	0.00118696	0.0184345	protein tyrosine phosphatase, non-receptor type 6 [Source:HGNC Symbol;Acc:HGNC:9658]
TRPV2	ENSMMUG00000015614	ENSG00000187688	1.13264	0.00367532	0.0396408	transient receptor potential cation channel, subfamily V, member 2 [Source:HGNC Symbol;Acc:HGNC:18082]
CREB3L1	ENSMMUG00000018571	ENSG00000157613	1.13196	0.00130668	0.0196654	cAMP responsive element binding protein 3-like 1 [Source:HGNC Symbol;Acc:HGNC:18856]
TGFB1	ENSMMUG00000008142	ENSG00000105329	1.12682	0.00264847	0.0316039	transforming growth factor, beta 1 [Source:HGNC Symbol;Acc:HGNC:11766]
NAAA	ENSMMUG00000017501	ENSG00000138744	1.12663	0.00162129	0.0226015	N-acylethanolamine acid amidase [Source:HGNC Symbol;Acc:HGNC:736]
CRISPLD2	ENSMMUG00000011245	ENSG00000103196	1.12614	0.000346342	0.00802179	cysteine-rich secretory protein LCCL domain containing 2 [Source:HGNC Symbol;Acc:HGNC:25248]
TMSB4X	ENSMMUG00000014256	ENSG00000205542	1.12569	0.000523923	0.010655
PCDH18	ENSMMUG00000008362	ENSG00000189184	1.12562	0.00137054	0.0202663	protocadherin 18 [Source:HGNC Symbol;Acc:HGNC:14268]
LEPREL4	ENSMMUG00000013051	ENSG00000141696	1.12545	0.00249322	0.0302933	prolyl 3-hydroxylase family member 4 (non-enzymatic) [Source:HGNC Symbol;Acc:HGNC:16946]
PMP22	ENSMMUG00000002206	ENSG00000109099	1.12433	0.000389274	0.00862675	peripheral myelin protein 22 [Source:HGNC Symbol;Acc:HGNC:9118]
KAL1	ENSMMUG00000018191	ENSG00000011201	1.12129	0.00226864	0.028499	anosmin 1 [Source:HGNC Symbol;Acc:HGNC:6211]
FKBP9	ENSMMUG00000011694	ENSG00000122642	1.12092	5.06833e-05	0.00216027	FK506 binding protein 9, 63 kDa [Source:HGNC Symbol;Acc:HGNC:3725]
ANKS1B	ENSMMUG00000022406	ENSG00000185046	1.12038	0.000739269	0.0134511	ankyrin repeat and sterile alpha motif domain containing 1B [Source:HGNC Symbol;Acc:HGNC:24600]
WWTR1	ENSMMUG00000018982	ENSG00000018408	1.12036	0.000144283	0.00432638	WW domain containing transcription regulator 1 [Source:HGNC Symbol;Acc:HGNC:24042]
RUNX1T1	ENSMMUG00000023115	ENSG00000079102	1.11931	0.000197981	0.00545436	runt-related transcription factor 1; translocated to, 1 (cyclin D-related) [Source:HGNC Symbol;Acc:HGNC:1535]
U1	ENSMMUG00000028170	ENSG00000273768	1.11918	0.000789357	0.014113	U1 spliceosomal RNA [Source:RFAM;Acc:RF00003]
U12	ENSMMUG00000025523	ENSG00000276027	1.11904	0.000592232	0.0117574	U12 minor spliceosomal RNA [Source:RFAM;Acc:RF00007]
SOCS3	ENSMMUG00000017522	ENSG00000184557	1.1186	0.00373405	0.0398579	suppressor of cytokine signaling 3 [Source:HGNC Symbol;Acc:HGNC:19391]
MESDC1	ENSMMUG00000009410	ENSG00000140406	1.11833	6.31701e-05	0.00250075	mesoderm development candidate 1 [Source:HGNC Symbol;Acc:HGNC:13519]
ATP10D	ENSMMUG00000021778	ENSG00000145246	1.1181	0.000174528	0.00497518	ATPase, class V, type 10D [Source:HGNC Symbol;Acc:HGNC:13549]
ARL4A	ENSMMUG00000010846	ENSG00000122644	1.11793	0.00166859	0.0229728	Macaca mulatta ADP-ribosylation factor-like 4A (ARL4A), mRNA. [Source:RefSeq mRNA;Acc:NM_001172161]
LOXL1	ENSMMUG00000003638	ENSG00000129038	1.11721	0.000751341	0.0136006	lysyl oxidase-like 1 [Source:HGNC Symbol;Acc:HGNC:6665]
AIM2	ENSMMUG00000004492	ENSG00000163568	1.11661	0.00145473	0.0211182	absent in melanoma 2 [Source:HGNC Symbol;Acc:HGNC:357]
PLEKHA4	ENSMMUG00000009222	ENSG00000105559	1.11612	0.00339976	0.0375465	pleckstrin homology domain containing, family A (phosphoinositide binding specific) member 4 [Source:HGNC Symbol;Acc:HGNC:14339]
FBLN2	ENSMMUG00000017659	ENSG00000163520	1.11599	0.000630584	0.0122099	fibulin 2 [Source:HGNC Symbol;Acc:HGNC:3601]
CRTAP	ENSMMUG00000009010	ENSG00000170275	1.11423	7.90642e-05	0.00289779	cartilage associated protein [Source:HGNC Symbol;Acc:HGNC:2379]
CDO1	ENSMMUG00000015283	ENSG00000129596	1.11331	0.000150698	0.00444389	cysteine dioxygenase type 1 [Source:HGNC Symbol;Acc:HGNC:1795]
PRKD1	ENSMMUG00000022550	ENSG00000184304	1.11325	0.000969559	0.0161082	protein kinase D1 [Source:HGNC Symbol;Acc:HGNC:9407]
COL6A1	ENSMMUG00000000544	ENSG00000142156	1.11273	0.000390255	0.00863415	collagen, type VI, alpha 1 [Source:HGNC Symbol;Acc:HGNC:2211]
IRAK4	ENSMMUG00000000204	ENSG00000198001	1.11226	0.00150666	0.0216533	interleukin-1 receptor-associated kinase 4 [Source:RefSeq peptide;Acc:NP_001129573]
COLEC12	ENSMMUG00000004663	ENSG00000158270	1.11212	0.000907022	0.0154714	collectin sub-family member 12 [Source:HGNC Symbol;Acc:HGNC:16016]
NA	ENSMMUG00000001411	NA	1.11156	0.000266536	0.0066589	Uncharacterized protein [Source:UniProtKB/TrEMBL;Acc:F7CNW1]
CD163	ENSMMUG00000005150	ENSG00000177575	1.11133	0.000515027	0.0105545	CD163 molecule [Source:HGNC Symbol;Acc:HGNC:1631]
SLC7A1	ENSMMUG00000008661	ENSG00000139514	1.11097	0.0044305	0.0448462	solute carrier family 7 (cationic amino acid transporter, y+ system), member 1 [Source:HGNC Symbol;Acc:HGNC:11057]
ACTA2	ENSMMUG00000009341	ENSG00000107796	1.10997	0.00154025	0.0219007	actin, alpha 2, smooth muscle, aorta [Source:HGNC Symbol;Acc:HGNC:130]
QSOX1	ENSMMUG00000012047	ENSG00000116260	1.10947	1.03004e-05	0.000704703	quiescin Q6 sulfhydryl oxidase 1 [Source:HGNC Symbol;Acc:HGNC:9756]
CSRP1	ENSMMUG00000020772	ENSG00000159176	1.10874	1.23121e-05	0.000800336	cysteine and glycine-rich protein 1 [Source:HGNC Symbol;Acc:HGNC:2469]
PALM	ENSMMUG00000022877	ENSG00000099864	1.10847	0.00152604	0.0217975	paralemmin [Source:HGNC Symbol;Acc:HGNC:8594]
S100A4	ENSMMUG00000010979	ENSG00000196154	1.10829	0.00114285	0.0179586	S100 calcium binding protein A4 [Source:HGNC Symbol;Acc:HGNC:10494]
DGKA	ENSMMUG00000018814	ENSG00000065357	1.10748	0.00326293	0.0364579	diacylglycerol kinase, alpha 80kDa [Source:HGNC Symbol;Acc:HGNC:2849]
ALDH1A2	ENSMMUG00000019504	ENSG00000128918	1.10722	0.00043809	0.00932147	aldehyde dehydrogenase 1 family, member A2 [Source:HGNC Symbol;Acc:HGNC:15472]
BOC	ENSMMUG00000013443	ENSG00000144857	1.10685	0.00020786	0.00569416	BOC cell adhesion associated, oncogene regulated [Source:HGNC Symbol;Acc:HGNC:17173]
MCTP1	ENSMMUG00000001397	ENSG00000175471	1.10644	0.000156909	0.00457059	multiple C2 domains, transmembrane 1 [Source:HGNC Symbol;Acc:HGNC:26183]
ADCY7	ENSMMUG00000003118	ENSG00000121281	1.10488	9.76422e-05	0.00331092	adenylate cyclase 7 [Source:HGNC Symbol;Acc:HGNC:238]
NA	ENSMMUG00000006906	NA	1.10228	0.000429254	0.0091921	Lysophosphatidic acid receptor 1; Uncharacterized protein [Source:UniProtKB/TrEMBL;Acc:F7EZM3]
PMM1	ENSMMUG00000001853	ENSG00000100417	1.10216	0.00334543	0.0371	phosphomannomutase 1 [Source:HGNC Symbol;Acc:HGNC:9114]
LSP1	ENSMMUG00000003335	ENSG00000130592	1.10044	1.15818e-05	0.000768722	lymphocyte-specific protein 1 [Source:HGNC Symbol;Acc:HGNC:6707]
ACPL2	ENSMMUG00000019697	NA	1.09872	0.0012262	0.0187817	acid phosphatase-like protein 2 [Source:RefSeq peptide;Acc:NP_001165313]
SYDE1	ENSMMUG00000007726	ENSG00000105137	1.09852	0.000626329	0.0121451	synapse defective 1, Rho GTPase, homolog 1 (C. elegans) [Source:HGNC Symbol;Acc:HGNC:25824]
TRIM47	ENSMMUG00000009377	ENSG00000132481	1.09796	0.00144593	0.0210592	tripartite motif containing 47 [Source:HGNC Symbol;Acc:HGNC:19020]
PLXNC1	ENSMMUG00000018237	ENSG00000136040	1.09766	1.17337e-05	0.000774944	plexin C1 [Source:HGNC Symbol;Acc:HGNC:9106]
SRPX2	ENSMMUG00000008210	ENSG00000102359	1.0966	0.0022718	0.0285118	sushi-repeat containing protein, X-linked 2 [Source:HGNC Symbol;Acc:HGNC:30668]
DOCK8	ENSMMUG00000016976	ENSG00000107099	1.09609	0.000231094	0.00615375	dedicator of cytokinesis 8 [Source:HGNC Symbol;Acc:HGNC:19191]
DYRK3	ENSMMUG00000023566	ENSG00000143479	1.09581	0.00511886	0.0487443	dual-specificity tyrosine-(Y)-phosphorylation regulated kinase 3 [Source:HGNC Symbol;Acc:HGNC:3094]
TLR4	ENSMMUG00000009112	ENSG00000136869	1.09573	0.00430371	0.0438711	toll-like receptor 4 [Source:RefSeq peptide;Acc:NP_001032169]
CDC14B	ENSMMUG00000005997	ENSG00000081377	1.09533	0.000424666	0.00915109	cell division cycle 14B [Source:HGNC Symbol;Acc:HGNC:1719]
C1QTNF1	ENSMMUG00000009504	ENSG00000173918	1.09512	0.000245	0.00630618	C1q and tumor necrosis factor related protein 1 [Source:HGNC Symbol;Acc:HGNC:14324]
FAM20A	ENSMMUG00000002195	ENSG00000108950	1.09475	0.00146506	0.0212218	family with sequence similarity 20, member A [Source:HGNC Symbol;Acc:HGNC:23015]
RARG	ENSMMUG00000022017	ENSG00000172819	1.09419	9.97998e-05	0.0033453	retinoic acid receptor, gamma [Source:HGNC Symbol;Acc:HGNC:9866]
EPB41L1	ENSMMUG00000020690	ENSG00000088367	1.0939	4.9463e-05	0.00212866	Band 4.1-like protein 1 isoform a; Uncharacterized protein [Source:UniProtKB/TrEMBL;Acc:F7CBA0]
NA	ENSMMUG00000003959	NA	1.09203	0.000941833	0.0158449	Uncharacterized protein [Source:UniProtKB/TrEMBL;Acc:F6ZFB3]
MAN1C1	ENSMMUG00000004788	ENSG00000117643	1.08858	0.00158497	0.0222112	mannosidase, alpha, class 1C, member 1 [Source:HGNC Symbol;Acc:HGNC:19080]
MEX3B	ENSMMUG00000018639	ENSG00000183496	1.08836	0.00345572	0.0380072	mex-3 RNA binding family member B [Source:HGNC Symbol;Acc:HGNC:25297]
GADD45B	ENSMMUG00000003468	ENSG00000099860	1.08683	0.00513647	0.0488423	growth arrest and DNA-damage-inducible, beta [Source:HGNC Symbol;Acc:HGNC:4096]
FMO3	ENSMMUG00000007952	ENSG00000007933	1.08642	0.000541578	0.0109356	dimethylaniline monooxygenase [Source:RefSeq peptide;Acc:NP_001028065]
TKT	ENSMMUG00000014433	ENSG00000163931	1.08526	5.78218e-05	0.00237354	transketolase [Source:HGNC Symbol;Acc:HGNC:11834]
CILP	ENSMMUG00000009659	ENSG00000138615	1.08505	0.000135716	0.00419119	cartilage intermediate layer protein, nucleotide pyrophosphohydrolase [Source:HGNC Symbol;Acc:HGNC:1980]
EBF2	ENSMMUG00000005760	ENSG00000221818	1.08448	0.00204169	0.0266258	early B-cell factor 2 [Source:HGNC Symbol;Acc:HGNC:19090]
JAZF1	ENSMMUG00000022456	ENSG00000153814	1.08284	6.78285e-05	0.00261532	JAZF zinc finger 1 [Source:HGNC Symbol;Acc:HGNC:28917]
SERINC5	ENSMMUG00000023533	ENSG00000164300	1.08249	0.00292901	0.0339791	serine incorporator 5 [Source:HGNC Symbol;Acc:HGNC:18825]
JUNB	ENSMMUG00000005688	ENSG00000171223	1.08194	0.00462219	0.0459155	jun B proto-oncogene [Source:HGNC Symbol;Acc:HGNC:6205]
PLEKHA2	ENSMMUG00000003591	ENSG00000169499	1.0818	0.00408549	0.042416	pleckstrin homology domain containing, family A (phosphoinositide binding specific) member 2 [Source:HGNC Symbol;Acc:HGNC:14336]
FKBP7	ENSMMUG00000002187	ENSG00000079150	1.08146	0.00348731	0.0382916	FK506 binding protein 7 [Source:HGNC Symbol;Acc:HGNC:3723]
S100A6	ENSMMUG00000008917	ENSG00000197956	1.08111	0.00128252	0.0193773	S100 calcium binding protein A6 [Source:HGNC Symbol;Acc:HGNC:10496]
SRI	ENSMMUG00000022696	ENSG00000075142	1.0798	0.00037375	0.0083677	sorcin [Source:HGNC Symbol;Acc:HGNC:11292]
CMAH	ENSMMUG00000005964	NA	1.07942	0.00219956	0.0280538	Macaca mulatta CMP-N-acetylneuraminic acid hydroxylase (CMAH), mRNA. [Source:RefSeq mRNA;Acc:NM_001032856]
KIAA1949	ENSMMUG00000019961	NA	1.07932	0.000316961	0.00760535	protein phosphatase 1, regulatory subunit 18 [Source:HGNC Symbol;Acc:HGNC:29413]
B3GNT2	ENSMMUG00000014181	ENSG00000170340	1.07908	0.00104442	0.0168483	UDP-GlcNAc:betaGal beta-1,3-N-acetylglucosaminyltransferase 2 [Source:HGNC Symbol;Acc:HGNC:15629]
SNORA73	ENSMMUG00000024314	ENSG00000222145	1.07593	0.00225284	0.0284075	Small nucleolar RNA SNORA73 family [Source:RFAM;Acc:RF00045]
JAM3	ENSMMUG00000007100	ENSG00000166086	1.07546	0.0043752	0.0444213	junctional adhesion molecule 3 [Source:HGNC Symbol;Acc:HGNC:15532]
ITM2A	ENSMMUG00000003564	ENSG00000078596	1.07458	0.000238431	0.00627195	integral membrane protein 2A [Source:HGNC Symbol;Acc:HGNC:6173]
FAM171B	ENSMMUG00000010405	ENSG00000144369	1.07328	0.00237106	0.029398	family with sequence similarity 171, member B [Source:HGNC Symbol;Acc:HGNC:29412]
PCSK6	ENSMMUG00000011829	ENSG00000140479	1.07245	0.000381359	0.00848384	proprotein convertase subtilisin/kexin type 6 [Source:HGNC Symbol;Acc:HGNC:8569]
IGFBP7	ENSMMUG00000014011	ENSG00000163453	1.07193	4.30096e-06	0.000373159	insulin-like growth factor binding protein 7 [Source:HGNC Symbol;Acc:HGNC:5476]
IRF1	ENSMMUG00000008100	ENSG00000125347	1.07158	0.000310005	0.00749234	interferon regulatory factor 1 [Source:HGNC Symbol;Acc:HGNC:6116]
TMED3	ENSMMUG00000016164	ENSG00000166557	1.07145	0.000612674	0.0120025	transmembrane p24 trafficking protein 3 [Source:HGNC Symbol;Acc:HGNC:28889]
MFRP	ENSMMUG00000005485	ENSG00000259159	1.07093	9.63276e-05	0.00331092	membrane frizzled-related protein [Source:HGNC Symbol;Acc:HGNC:18121]
GALNT16	ENSMMUG00000020516	ENSG00000100626	1.06953	0.00404116	0.0421197	polypeptide N-acetylgalactosaminyltransferase 16 [Source:HGNC Symbol;Acc:HGNC:23233]
snoU85	ENSMMUG00000036830	NA	1.06817	0.00135801	0.020175	Small nucleolar RNA U85 [Source:RFAM;Acc:RF01296]
LEPR	ENSMMUG00000003265	ENSG00000116678	1.06706	0.00472239	0.0464087	leptin receptor [Source:RefSeq peptide;Acc:NP_001027991]
LRIG3	ENSMMUG00000004233	ENSG00000139263	1.06674	0.00178631	0.0239751	leucine-rich repeats and immunoglobulin-like domains 3 [Source:HGNC Symbol;Acc:HGNC:30991]
MPZL1	ENSMMUG00000009184	ENSG00000197965	1.06581	0.000100784	0.00336981	myelin protein zero-like 1 [Source:HGNC Symbol;Acc:HGNC:7226]
NT5E	ENSMMUG00000005442	ENSG00000135318	1.06493	0.00363455	0.0394216	5'-nucleotidase, ecto (CD73) [Source:HGNC Symbol;Acc:HGNC:8021]
ANXA4	ENSMMUG00000000857	ENSG00000196975	1.06399	9.10409e-05	0.00321317	annexin A4 [Source:HGNC Symbol;Acc:HGNC:542]
PDGFRB	ENSMMUG00000011557	ENSG00000113721	1.06333	4.63061e-06	0.000383708	platelet-derived growth factor receptor, beta polypeptide [Source:HGNC Symbol;Acc:HGNC:8804]
MYO9B	ENSMMUG00000011588	ENSG00000099331	1.06201	9.48663e-05	0.00328131	myosin IXB [Source:HGNC Symbol;Acc:HGNC:7609]
PTPN9	ENSMMUG00000003783	ENSG00000169410	1.05958	0.00151107	0.0216533	protein tyrosine phosphatase, non-receptor type 9 [Source:HGNC Symbol;Acc:HGNC:9661]
AKNA	ENSMMUG00000008018	ENSG00000106948	1.05954	0.00131779	0.0197314	AT-hook transcription factor [Source:HGNC Symbol;Acc:HGNC:24108]
RAB34	ENSMMUG00000007293	ENSG00000109113	1.05859	0.000639661	0.012332	RAB34, member RAS oncogene family [Source:HGNC Symbol;Acc:HGNC:16519]
PLEKHO2	ENSMMUG00000001543	ENSG00000241839	1.0585	5.59829e-05	0.00232669	pleckstrin homology domain containing, family O member 2 [Source:HGNC Symbol;Acc:HGNC:30026]
RPL3	ENSMMUG00000010029	ENSG00000100316	1.05728	0.000365011	0.00828136	Uncharacterized protein [Source:UniProtKB/TrEMBL;Acc:F6Q1C0]
PTPRS	ENSMMUG00000011962	ENSG00000105426	1.05598	0.000221683	0.00595871	protein tyrosine phosphatase, receptor type, S [Source:HGNC Symbol;Acc:HGNC:9681]
FIGF	ENSMMUG00000015738	ENSG00000165197	1.05561	0.000275195	0.00682413	c-fos induced growth factor (vascular endothelial growth factor D) [Source:HGNC Symbol;Acc:HGNC:3708]
ECM2	ENSMMUG00000004640	ENSG00000106823	1.0549	0.00365232	0.0395118	extracellular matrix protein 2, female organ and adipocyte specific [Source:HGNC Symbol;Acc:HGNC:3154]
CDC42EP1	ENSMMUG00000002868	ENSG00000128283	1.05483	0.00426694	0.0437214	CDC42 effector protein (Rho GTPase binding) 1 [Source:HGNC Symbol;Acc:HGNC:17014]
LIMA1	ENSMMUG00000015048	ENSG00000050405	1.05415	0.000176641	0.00502465	LIM domain and actin binding 1 [Source:HGNC Symbol;Acc:HGNC:24636]
MYADM	ENSMMUG00000000236	ENSG00000179820	1.05369	0.000224288	0.00599646	myeloid-associated differentiation marker [Source:HGNC Symbol;Acc:HGNC:7544]
ELF4	ENSMMUG00000008785	ENSG00000102034	1.05315	0.00228672	0.0286721
PLS3	ENSMMUG00000006377	ENSG00000102024	1.05106	3.23598e-06	0.000301897	plastin 3 [Source:HGNC Symbol;Acc:HGNC:9091]
NA	ENSMMUG00000023803	NA	1.05036	0.000335874	0.00790215	Uncharacterized protein [Source:UniProtKB/TrEMBL;Acc:F7HRA5]
ITIH5	ENSMMUG00000015850	ENSG00000123243	1.0503	9.74711e-05	0.00331092	inter-alpha-trypsin inhibitor heavy chain family, member 5 [Source:HGNC Symbol;Acc:HGNC:21449]
FCHSD1	ENSMMUG00000012593	ENSG00000197948	1.04991	0.00158169	0.0221886	FCH and double SH3 domains 1 [Source:HGNC Symbol;Acc:HGNC:25463]
THBS1	ENSMMUG00000006035	ENSG00000137801	1.04991	2.26084e-05	0.00122113	thrombospondin 1 [Source:HGNC Symbol;Acc:HGNC:11785]
MICAL1	ENSMMUG00000023221	ENSG00000135596	1.04894	0.00112004	0.0177464	microtubule associated monooxygenase, calponin and LIM domain containing 1 [Source:HGNC Symbol;Acc:HGNC:20619]
SCARNA6	ENSMMUG00000037345	ENSG00000252798	1.04813	0.00107456	0.0172097	Small Cajal body specific RNA 6 [Source:RFAM;Acc:RF00478]
ELK3	ENSMMUG00000018145	ENSG00000111145	1.04792	8.85439e-05	0.00315058	ELK3, ETS-domain protein (SRF accessory protein 2) [Source:HGNC Symbol;Acc:HGNC:3325]
HIP14L	ENSMMUG00000007041	NA	1.04715	0.00368657	0.0396978	zinc finger, DHHC-type containing 13 [Source:HGNC Symbol;Acc:HGNC:18413]
TSPAN4	ENSMMUG00000003617	ENSG00000214063	1.04417	0.00473545	0.0464868	Uncharacterized protein [Source:UniProtKB/TrEMBL;Acc:H9H2Y0]
CLIC2	ENSMMUG00000009482	ENSG00000155962	1.0433	0.00209266	0.0270525	chloride intracellular channel 2 [Source:HGNC Symbol;Acc:HGNC:2063]
NAV3	ENSMMUG00000021329	ENSG00000067798	1.04253	0.000321025	0.00766152	neuron navigator 3 [Source:HGNC Symbol;Acc:HGNC:15998]
H2BFS	ENSMMUG00000029761	ENSG00000234289	1.04199	0.00452316	0.0453319	H2B histone family, member S (pseudogene) [Source:HGNC Symbol;Acc:HGNC:4762]
MRC1L1	ENSMMUG00000011620	NA	1.04158	0.00133328	0.0198741	mannose receptor, C type 1 [Source:HGNC Symbol;Acc:HGNC:7228]
NA	ENSMMUG00000016680	NA	1.03906	0.000320071	0.00765873
RAB11FIP5	ENSMMUG00000002301	ENSG00000135631	1.03815	0.00067139	0.0127329	RAB11 family interacting protein 5 (class I) [Source:HGNC Symbol;Acc:HGNC:24845]
TBC1D2B	ENSMMUG00000009907	ENSG00000167202	1.03813	0.000264658	0.00663684	TBC1 domain family, member 2B [Source:HGNC Symbol;Acc:HGNC:29183]
ING1	ENSMMUG00000022818	ENSG00000153487	1.03767	0.00367556	0.0396408	inhibitor of growth family, member 1 [Source:HGNC Symbol;Acc:HGNC:6062]
BTG3	ENSMMUG00000002116	ENSG00000154640	1.03752	0.00456269	0.045562	BTG family, member 3 [Source:HGNC Symbol;Acc:HGNC:1132]
TRIP6	ENSMMUG00000021252	ENSG00000087077	1.03662	0.00233648	0.0290531	thyroid hormone receptor interactor 6 [Source:HGNC Symbol;Acc:HGNC:12311]
ANXA1	ENSMMUG00000012667	ENSG00000135046	1.03591	0.0020118	0.0262873	annexin A1 [Source:HGNC Symbol;Acc:HGNC:533]
NA	ENSMMUG00000030400	NA	1.03375	0.00453879	0.0454254	Uncharacterized protein [Source:UniProtKB/TrEMBL;Acc:F7DJM7]
PTMA	ENSMMUG00000012140	ENSG00000187514	1.03328	1.36842e-05	0.000865218	prothymosin, alpha [Source:HGNC Symbol;Acc:HGNC:9623]
TPM4	ENSMMUG00000015783	ENSG00000167460	1.03287	0.0002445	0.00630618	tropomyosin 4 [Source:HGNC Symbol;Acc:HGNC:12013]
THSD1	ENSMMUG00000009528	ENSG00000136114	1.03273	0.000425281	0.00915109	thrombospondin, type I, domain containing 1 [Source:HGNC Symbol;Acc:HGNC:17754]
CTSO	ENSMMUG00000022019	ENSG00000263238	1.03135	0.00375715	0.0399755	cathepsin O [Source:HGNC Symbol;Acc:HGNC:2542]
CD109	ENSMMUG00000017806	ENSG00000156535	1.03058	3.26681e-05	0.00156772	CD109 molecule [Source:HGNC Symbol;Acc:HGNC:21685]
TGFB1I1	ENSMMUG00000000896	ENSG00000140682	1.03032	0.0029128	0.0338499	transforming growth factor beta 1 induced transcript 1 [Source:HGNC Symbol;Acc:HGNC:11767]
DPYSL2	ENSMMUG00000012718	ENSG00000092964	1.03016	5.68343e-05	0.00235474	dihydropyrimidinase-like 2 [Source:HGNC Symbol;Acc:HGNC:3014]
COL12A1	ENSMMUG00000019261	ENSG00000111799	1.02983	0.000240221	0.00627195	collagen, type XII, alpha 1 [Source:HGNC Symbol;Acc:HGNC:2188]
TES	ENSMMUG00000007097	ENSG00000135269	1.02893	0.00226671	0.028499	Macaca mulatta testis derived transcript (3 LIM domains) (TES), mRNA. [Source:RefSeq mRNA;Acc:NM_001168678]
TMEM9	ENSMMUG00000013500	ENSG00000116857	1.02662	0.000691883	0.0129823	transmembrane protein 9 [Source:HGNC Symbol;Acc:HGNC:18823]
PAPLN	ENSMMUG00000020195	ENSG00000100767	1.02635	0.000376952	0.00841214	papilin, proteoglycan-like sulfated glycoprotein [Source:HGNC Symbol;Acc:HGNC:19262]
SGCE	ENSMMUG00000016394	ENSG00000127990	1.02438	0.000485669	0.0100924	sarcoglycan, epsilon [Source:HGNC Symbol;Acc:HGNC:10808]
GPR137B	ENSMMUG00000014263	ENSG00000077585	1.02167	0.00299926	0.0345835	G protein-coupled receptor 137B [Source:HGNC Symbol;Acc:HGNC:11862]
U1	ENSMMUG00000025173	ENSG00000273768	1.02091	0.0015492	0.0219555	U1 spliceosomal RNA [Source:RFAM;Acc:RF00003]
TMOD2	ENSMMUG00000017432	ENSG00000128872	1.01941	0.000550103	0.011036	tropomodulin 2 (neuronal) [Source:HGNC Symbol;Acc:HGNC:11872]
ACTB	ENSMMUG00000011153	ENSG00000075624	1.01911	0.00176732	0.0238641	actin, cytoplasmic 1 [Source:RefSeq peptide;Acc:NP_001028256]
SCRN1	ENSMMUG00000016803	ENSG00000136193	1.01759	0.00396924	0.0415975	secernin 1 [Source:HGNC Symbol;Acc:HGNC:22192]
STAT6	ENSMMUG00000017527	ENSG00000166888	1.01605	5.21929e-05	0.00221049	signal transducer and activator of transcription 6, interleukin-4 induced [Source:HGNC Symbol;Acc:HGNC:11368]
CTGF	ENSMMUG00000014150	ENSG00000118523	1.01574	0.000114808	0.00369965	connective tissue growth factor [Source:HGNC Symbol;Acc:HGNC:2500]
DSE	ENSMMUG00000007409	ENSG00000111817	1.01507	3.62816e-05	0.00170434	dermatan sulfate epimerase [Source:HGNC Symbol;Acc:HGNC:21144]
STAB1	ENSMMUG00000017351	ENSG00000010327	1.01425	2.65811e-05	0.00136918	stabilin 1 [Source:HGNC Symbol;Acc:HGNC:18628]
VAT1	ENSMMUG00000016001	ENSG00000108828	1.01131	1.79568e-05	0.00105071	vesicle amine transport 1 [Source:HGNC Symbol;Acc:HGNC:16919]
PCNXL3	ENSMMUG00000007406	ENSG00000197136	1.00664	0.00173398	0.0235716	Uncharacterized protein [Source:UniProtKB/TrEMBL;Acc:F6T3E7]
SDC2	ENSMMUG00000000963	ENSG00000169439	1.006	0.000588689	0.0117045	syndecan 2 [Source:HGNC Symbol;Acc:HGNC:10659]
NOTCH2	ENSMMUG00000018375	ENSG00000134250	1.00599	0.00171556	0.0234261	notch 2 [Source:HGNC Symbol;Acc:HGNC:7882]
RHOJ	ENSMMUG00000008203	ENSG00000126785	1.00585	0.00165516	0.0228115	ras homolog family member J [Source:HGNC Symbol;Acc:HGNC:688]
MEOX2	ENSMMUG00000004976	ENSG00000106511	1.00562	0.000290302	0.00708029	mesenchyme homeobox 2 [Source:HGNC Symbol;Acc:HGNC:7014]
PLXDC1	ENSMMUG00000004917	ENSG00000161381	1.00543	0.00122625	0.0187817	plexin domain containing 1 [Source:HGNC Symbol;Acc:HGNC:20945]
TCTN2	ENSMMUG00000004593	ENSG00000168778	1.00381	0.00458567	0.0456548	tectonic family member 2 [Source:HGNC Symbol;Acc:HGNC:25774]
KLF4	ENSMMUG00000006088	ENSG00000136826	1.00338	4.61054e-05	0.0020167	Krueppel-like factor 4 [Source:RefSeq peptide;Acc:NP_001136265]
NID1	ENSMMUG00000012716	ENSG00000116962	1.00318	0.00118277	0.0184338	nidogen 1 [Source:HGNC Symbol;Acc:HGNC:7821]
NUCB2	ENSMMUG00000005895	ENSG00000070081	1.00278	0.000252933	0.00643315	nucleobindin 2 [Source:HGNC Symbol;Acc:HGNC:8044]
BIN1	ENSMMUG00000000376	ENSG00000136717	-1.00215	0.00461325	0.0458609	bridging integrator 1 [Source:HGNC Symbol;Acc:HGNC:1052]
SLC25A30	ENSMMUG00000015667	ENSG00000174032	-1.0022	0.000598128	0.0118392	solute carrier family 25, member 30 [Source:HGNC Symbol;Acc:HGNC:27371]
HK1	ENSMMUG00000015302	ENSG00000156515	-1.00411	0.000150192	0.00444281	hexokinase 1 [Source:HGNC Symbol;Acc:HGNC:4922]
ADI1	ENSMMUG00000019471	ENSG00000182551	-1.00557	6.4601e-05	0.00252739	1,2-dihydroxy-3-keto-5-methylthiopentene dioxygenase [Source:UniProtKB/Swiss-Prot;Acc:F6QS54]
NA	ENSMMUG00000022646	NA	-1.00598	5.88971e-05	0.00240289
ASB2	ENSMMUG00000012400	ENSG00000278693	-1.00656	0.00523734	0.0495291	ankyrin repeat and SOCS box containing 2 [Source:HGNC Symbol;Acc:HGNC:16012]
ANKRD46	ENSMMUG00000009958	ENSG00000186106	-1.00902	0.00343028	0.0377897	ankyrin repeat domain 46 [Source:HGNC Symbol;Acc:HGNC:27229]
GFOD1	ENSMMUG00000005407	ENSG00000145990	-1.00924	0.000790227	0.014113	glucose-fructose oxidoreductase domain containing 1 [Source:HGNC Symbol;Acc:HGNC:21096]
FLOT1	ENSMMUG00000014071	ENSG00000223654	-1.01155	0.000320334	0.00765873	flotillin 1 [Source:HGNC Symbol;Acc:HGNC:3757]
RHOBTB1	ENSMMUG00000021400	ENSG00000072422	-1.01185	0.000224018	0.00599646	Rho-related BTB domain containing 1 [Source:HGNC Symbol;Acc:HGNC:18738]
NA	ENSMMUG00000003624	NA	-1.01212	0.00251382	0.0304604	mitogen-activated protein kinase kinase kinase 10 [Source:HGNC Symbol;Acc:HGNC:6849]
NA	ENSMMUG00000022576	NA	-1.01509	0.00079493	0.0141402	Uncharacterized protein [Source:UniProtKB/TrEMBL;Acc:F6ZEZ5]
ERBB4	ENSMMUG00000001674	ENSG00000178568	-1.01693	0.000364374	0.00828128	erb-b2 receptor tyrosine kinase 4 [Source:HGNC Symbol;Acc:HGNC:3432]
NA	ENSMMUG00000031608	NA	-1.0191	0.00259928	0.0311283	Uncharacterized protein [Source:UniProtKB/TrEMBL;Acc:F6W1S2]
SLC25A25	ENSMMUG00000021833	ENSG00000148339	-1.02039	0.000860066	0.0150185	solute carrier family 25 (mitochondrial carrier; phosphate carrier), member 25 [Source:HGNC Symbol;Acc:HGNC:20663]
CENPV	ENSMMUG00000004896	ENSG00000166582	-1.02049	0.000371531	0.0083585	centromere protein V [Source:HGNC Symbol;Acc:HGNC:29920]
FAM47E-STBD1	ENSMMUG00000020915	ENSG00000118804	-1.02071	0.000419994	0.009096	starch binding domain 1 [Source:HGNC Symbol;Acc:HGNC:24854]
PGP	ENSMMUG00000019234	ENSG00000184207	-1.02471	1.01972e-05	0.000701243	phosphoglycolate phosphatase [Source:HGNC Symbol;Acc:HGNC:8909]
FSD2	ENSMMUG00000019138	ENSG00000186628	-1.02709	0.00012892	0.00403136	fibronectin type III and SPRY domain containing 2 [Source:HGNC Symbol;Acc:HGNC:18024]
FOXP2	ENSMMUG00000008005	ENSG00000128573	-1.02796	0.00173536	0.0235716	Forkhead box protein P2 [Source:UniProtKB/Swiss-Prot;Acc:Q8MJ97]
MICAL2	ENSMMUG00000020953	ENSG00000133816	-1.02817	0.00025505	0.00644435	microtubule associated monooxygenase, calponin and LIM domain containing 2 [Source:HGNC Symbol;Acc:HGNC:24693]
ANKRD23	ENSMMUG00000007591	ENSG00000163126	-1.03122	0.00239492	0.0294851	ankyrin repeat domain 23 [Source:HGNC Symbol;Acc:HGNC:24470]
COBL	ENSMMUG00000000246	ENSG00000106078	-1.0314	0.000193808	0.00535319	cordon-bleu WH2 repeat protein [Source:HGNC Symbol;Acc:HGNC:22199]
C1ORF21	ENSMMUG00000005409	NA	-1.03335	1.23581e-05	0.000800336	chromosome 1 open reading frame 21 [Source:HGNC Symbol;Acc:HGNC:15494]
DYSFIP1	ENSMMUG00000009243	NA	-1.03393	0.00093718	0.0158065	protein phosphatase 1, regulatory subunit 27 [Source:HGNC Symbol;Acc:HGNC:16813]
ZYG11B	ENSMMUG00000001434	ENSG00000162378	-1.03699	0.000235597	0.00622397	zyg-11 family member B, cell cycle regulator [Source:HGNC Symbol;Acc:HGNC:25820]
EEF2K	ENSMMUG00000017725	ENSG00000103319	-1.043	0.00103757	0.0167784	eukaryotic elongation factor 2 kinase [Source:HGNC Symbol;Acc:HGNC:24615]
MURC	ENSMMUG00000009776	ENSG00000170681	-1.04851	0.000125979	0.00397325	muscle-related coiled-coil protein [Source:HGNC Symbol;Acc:HGNC:33742]
TMOD1	ENSMMUG00000012278	ENSG00000136842	-1.05971	0.000299497	0.00729123	tropomodulin 1 [Source:HGNC Symbol;Acc:HGNC:11871]
RCSD1	ENSMMUG00000023372	ENSG00000198771	-1.06133	0.000156036	0.00455509	RCSD domain containing 1 [Source:HGNC Symbol;Acc:HGNC:28310]
SLC38A4	ENSMMUG00000012331	ENSG00000139209	-1.06434	0.00104368	0.0168483	solute carrier family 38, member 4 [Source:HGNC Symbol;Acc:HGNC:14679]
PRKAB2	ENSMMUG00000012221	ENSG00000131791	-1.06584	2.41295e-05	0.00127238	protein kinase, AMP-activated, beta 2 non-catalytic subunit [Source:HGNC Symbol;Acc:HGNC:9379]
STRBP	ENSMMUG00000022919	ENSG00000165209	-1.06696	7.00106e-05	0.00267625	spermatid perinuclear RNA binding protein [Source:HGNC Symbol;Acc:HGNC:16462]
MYPN	ENSMMUG00000006867	ENSG00000138347	-1.06842	0.00413072	0.0427194	myopalladin [Source:HGNC Symbol;Acc:HGNC:23246]
MUM1L1	ENSMMUG00000023324	ENSG00000157502	-1.07266	6.10752e-05	0.00246165	melanoma associated antigen (mutated) 1-like 1 [Source:HGNC Symbol;Acc:HGNC:26583]
PHKB	ENSMMUG00000004718	ENSG00000102893	-1.07826	0.00488713	0.0474176	phosphorylase kinase, beta [Source:HGNC Symbol;Acc:HGNC:8927]
ATL2	ENSMMUG00000008463	ENSG00000119787	-1.07969	0.00055003	0.011036	atlastin GTPase 2 [Source:HGNC Symbol;Acc:HGNC:24047]
FAM160A1	ENSMMUG00000011046	ENSG00000164142	-1.07971	5.88071e-05	0.00240289	family with sequence similarity 160, member A1 [Source:HGNC Symbol;Acc:HGNC:34237]
MYO18B	ENSMMUG00000003334	ENSG00000133454	-1.08226	0.00221487	0.0281953	myosin XVIIIB [Source:HGNC Symbol;Acc:HGNC:18150]
NOS1	ENSMMUG00000014027	ENSG00000089250	-1.08253	0.00280126	0.0329912	nitric oxide synthase 1 (neuronal) [Source:HGNC Symbol;Acc:HGNC:7872]
FAM158A	ENSMMUG00000012471	NA	-1.08318	0.000254634	0.00644435	ER membrane protein complex subunit 9 [Source:HGNC Symbol;Acc:HGNC:20273]
OSBPL6	ENSMMUG00000002183	ENSG00000079156	-1.08438	8.60908e-05	0.00309579	oxysterol binding protein-like 6 [Source:HGNC Symbol;Acc:HGNC:16388]
PRKAA2	ENSMMUG00000010406	ENSG00000162409	-1.08452	8.49979e-05	0.00307305	protein kinase, AMP-activated, alpha 2 catalytic subunit [Source:HGNC Symbol;Acc:HGNC:9377]
SMARCD3	ENSMMUG00000006687	ENSG00000082014	-1.08789	3.60452e-05	0.00169922	SWI/SNF related, matrix associated, actin dependent regulator of chromatin, subfamily d, member 3 [Source:HGNC Symbol;Acc:HGNC:11108]
TP63	ENSMMUG00000016466	ENSG00000073282	-1.08795	0.00336979	0.0372595	tumor protein p63 [Source:HGNC Symbol;Acc:HGNC:15979]
SESN3	ENSMMUG00000009394	ENSG00000149212	-1.09092	9.46957e-05	0.00328131	sestrin 3 [Source:HGNC Symbol;Acc:HGNC:23060]
ASB11	ENSMMUG00000015736	ENSG00000165192	-1.09923	0.00014431	0.00432638	ankyrin repeat and SOCS box containing 11, E3 ubiquitin protein ligase [Source:HGNC Symbol;Acc:HGNC:17186]
NA	ENSMMUG00000028770	NA	-1.09998	0.000391743	0.00865271	Uncharacterized protein [Source:UniProtKB/TrEMBL;Acc:F6XGU1]
FBP2	ENSMMUG00000022535	ENSG00000130957	-1.10237	0.001027	0.0166681	fructose-1,6-bisphosphatase 2 [Source:HGNC Symbol;Acc:HGNC:3607]
PHTF2	ENSMMUG00000009008	ENSG00000006576	-1.10556	0.00485455	0.0472389	putative homeodomain transcription factor 2 [Source:HGNC Symbol;Acc:HGNC:13411]
SYNM	ENSMMUG00000005220	ENSG00000182253	-1.11702	0.0028554	0.0333279	synemin, intermediate filament protein [Source:HGNC Symbol;Acc:HGNC:24466]
NA	ENSMMUG00000002897	NA	-1.11901	0.000910308	0.0154714	Uncharacterized protein [Source:UniProtKB/TrEMBL;Acc:F7HB93]
NA	ENSMMUG00000031186	NA	-1.11982	0.000152733	0.00447827	Uncharacterized protein [Source:UniProtKB/TrEMBL;Acc:F6QTI4]
SRL	ENSMMUG00000023064	ENSG00000185739	-1.1271	0.000432354	0.00922885	sarcalumenin [Source:HGNC Symbol;Acc:HGNC:11295]
FAM184B	ENSMMUG00000018067	ENSG00000047662	-1.12771	0.000943486	0.0158527	family with sequence similarity 184, member B [Source:HGNC Symbol;Acc:HGNC:29235]
HRAS	ENSMMUG00000021659	ENSG00000174775	-1.13165	1.92202e-05	0.0010958	Harvey rat sarcoma viral oncogene homolog [Source:HGNC Symbol;Acc:HGNC:5173]
PFKFB1	ENSMMUG00000008425	ENSG00000158571	-1.13315	1.4425e-05	0.0008926	6-phosphofructo-2-kinase/fructose-2,6-biphosphatase 1 [Source:HGNC Symbol;Acc:HGNC:8872]
SNTB1	ENSMMUG00000002607	ENSG00000172164	-1.13948	4.39127e-05	0.00193987	syntrophin, beta 1 (dystrophin-associated protein A1, 59kDa, basic component 1) [Source:HGNC Symbol;Acc:HGNC:11168]
SOX6	ENSMMUG00000002753	ENSG00000110693	-1.14039	1.26583e-05	0.000811898	SRY (sex determining region Y)-box 6 [Source:HGNC Symbol;Acc:HGNC:16421]
KLHL30	ENSMMUG00000018487	ENSG00000168427	-1.14286	8.9185e-05	0.00315601	kelch-like family member 30 [Source:HGNC Symbol;Acc:HGNC:24770]
BVES	ENSMMUG00000014471	ENSG00000112276	-1.1496	1.41295e-06	0.000166734	blood vessel epicardial substance [Source:HGNC Symbol;Acc:HGNC:1152]
ADCY1	ENSMMUG00000006421	ENSG00000164742	-1.15554	0.00451128	0.0452519	adenylate cyclase 1 (brain) [Source:HGNC Symbol;Acc:HGNC:232]
IRS1	ENSMMUG00000019467	ENSG00000169047	-1.15672	0.00252808	0.0305777	insulin receptor substrate 1 [Source:HGNC Symbol;Acc:HGNC:6125]
NA	ENSMMUG00000028768	NA	-1.15761	9.49392e-05	0.00328131	Uncharacterized protein [Source:UniProtKB/TrEMBL;Acc:F7HB95]
NA	ENSMMUG00000032612	NA	-1.15792	6.85643e-06	0.000513344	Uncharacterized protein [Source:UniProtKB/TrEMBL;Acc:G7NNI6]
PGK1	ENSMMUG00000012874	ENSG00000102144	-1.15896	0.00524511	0.0495574	phosphoglycerate kinase 1 [Source:HGNC Symbol;Acc:HGNC:8896]
GAMT	ENSMMUG00000003046	ENSG00000130005	-1.16298	7.87144e-06	0.000570722	guanidinoacetate N-methyltransferase [Source:HGNC Symbol;Acc:HGNC:4136]
GABRB2	ENSMMUG00000018044	ENSG00000145864	-1.16324	0.00307527	0.0351561	gamma-aminobutyric acid receptor subunit beta-2 [Source:RefSeq peptide;Acc:NP_001161800]
CACNA2D1	ENSMMUG00000018655	ENSG00000153956	-1.16587	1.03687e-05	0.000705759	calcium channel, voltage-dependent, alpha 2/delta subunit 1 [Source:HGNC Symbol;Acc:HGNC:1399]
IVD	ENSMMUG00000014462	ENSG00000128928	-1.16738	1.21131e-06	0.000148258	isovaleryl-CoA dehydrogenase [Source:HGNC Symbol;Acc:HGNC:6186]
GANC	ENSMMUG00000001532	ENSG00000214013	-1.17002	0.000372399	0.00836393	glucosidase, alpha; neutral C [Source:HGNC Symbol;Acc:HGNC:4139]
NA	ENSMMUG00000029653	NA	-1.17294	0.000192178	0.00531919	Senescence downregulated leo1-like; Uncharacterized protein [Source:UniProtKB/TrEMBL;Acc:Q3YAK1]
SETD7	ENSMMUG00000001841	ENSG00000145391	-1.17362	0.0036966	0.0397712	SET domain containing (lysine methyltransferase) 7 [Source:HGNC Symbol;Acc:HGNC:30412]
RRAGD	ENSMMUG00000015262	ENSG00000025039	-1.17459	0.00120532	0.0185951	Ras-related GTP binding D [Source:HGNC Symbol;Acc:HGNC:19903]
MID1IP1	ENSMMUG00000003201	ENSG00000165175	-1.1782	0.00012903	0.00403136	MID1 interacting protein 1 [Source:HGNC Symbol;Acc:HGNC:20715]
WNT9A	ENSMMUG00000008338	ENSG00000143816	-1.1832	0.0016141	0.0225248	wingless-type MMTV integration site family, member 9A [Source:HGNC Symbol;Acc:HGNC:12778]
RXRG	ENSMMUG00000002892	ENSG00000143171	-1.18767	0.000108612	0.00355146	retinoid X receptor, gamma [Source:HGNC Symbol;Acc:HGNC:10479]
PANX1	ENSMMUG00000004503	ENSG00000110218	-1.18924	0.000664996	0.0126685	pannexin 1 [Source:HGNC Symbol;Acc:HGNC:8599]
UCP3	ENSMMUG00000010317	ENSG00000175564	-1.19061	0.0014508	0.0211069	uncoupling protein 3 (mitochondrial, proton carrier) [Source:HGNC Symbol;Acc:HGNC:12519]
PLCL1	ENSMMUG00000012822	ENSG00000115896	-1.19066	1.53231e-06	0.000175104	phospholipase C-like 1 [Source:HGNC Symbol;Acc:HGNC:9063]
RFESD	ENSMMUG00000001212	ENSG00000175449	-1.19577	0.000183555	0.00513376	Rieske (Fe-S) domain containing [Source:HGNC Symbol;Acc:HGNC:29587]
SLC16A3	ENSMMUG00000010121	ENSG00000141526	-1.19909	0.00445802	0.0449542	solute carrier family 16 (monocarboxylate transporter), member 3 [Source:HGNC Symbol;Acc:HGNC:10924]
FAM89A	ENSMMUG00000008191	ENSG00000182118	-1.20105	0.00366101	0.0395478	family with sequence similarity 89, member A [Source:HGNC Symbol;Acc:HGNC:25057]
FAM78A	ENSMMUG00000021278	ENSG00000126882	-1.20197	0.000654667	0.0125531	family with sequence similarity 78, member A [Source:HGNC Symbol;Acc:HGNC:25465]
KLHL33	ENSMMUG00000006846	ENSG00000185271	-1.20716	3.90956e-05	0.00176993	kelch-like family member 33 [Source:HGNC Symbol;Acc:HGNC:31952]
NA	ENSMMUG00000012530	NA	-1.21068	0.000245327	0.00630618	Uncharacterized protein [Source:UniProtKB/TrEMBL;Acc:F7ECP4]
SH3BGR	ENSMMUG00000001133	ENSG00000185437	-1.22277	5.84094e-06	0.000458377	SH3 domain binding glutamate-rich protein [Source:HGNC Symbol;Acc:HGNC:10822]
NA	ENSMMUG00000016041	NA	-1.23114	2.06134e-05	0.00114057
NA	ENSMMUG00000012567	NA	-1.23832	0.00488321	0.0474141	Uncharacterized protein [Source:UniProtKB/TrEMBL;Acc:F7E3W2]
NA	ENSMMUG00000021460	NA	-1.24384	0.000323198	0.00767437	L-lactate dehydrogenase [Source:UniProtKB/TrEMBL;Acc:F7E6F6]
NA	ENSMMUG00000005194	NA	-1.25137	0.00452605	0.0453319	Triosephosphate isomerase [Source:UniProtKB/TrEMBL;Acc:F7CT69]
HOMER1	ENSMMUG00000017057	ENSG00000152413	-1.25292	3.4725e-06	0.000318027	homer scaffolding protein 1 [Source:HGNC Symbol;Acc:HGNC:17512]
MYLK2	ENSMMUG00000000968	ENSG00000101306	-1.25548	0.00168198	0.0231095	myosin light chain kinase 2 [Source:HGNC Symbol;Acc:HGNC:16243]
HECA	ENSMMUG00000005682	ENSG00000112406	-1.25557	0.000121384	0.00384652	hdc homolog, cell cycle regulator [Source:HGNC Symbol;Acc:HGNC:21041]
DBNDD1	ENSMMUG00000000398	ENSG00000003249	-1.2594	9.72173e-05	0.00331092	dysbindin (dystrobrevin binding protein 1) domain containing 1 [Source:HGNC Symbol;Acc:HGNC:28455]
PGAM2	ENSMMUG00000002417	ENSG00000164708	-1.26296	0.000861256	0.0150196	phosphoglycerate mutase 2 (muscle) [Source:HGNC Symbol;Acc:HGNC:8889]
KCNJ12	ENSMMUG00000010903	ENSG00000184185	-1.26469	7.55447e-07	0.000103901	ATP-sensitive inward rectifier potassium channel 12; Potassium channel, inwardly rectifying subfamily J member 12; Uncharacterized protein [Source:UniProtKB/TrEMBL;Acc:F7GLZ2]
HPGD	ENSMMUG00000020408	ENSG00000164120	-1.28967	0.00234304	0.0290777	hydroxyprostaglandin dehydrogenase 15-(NAD) [Source:HGNC Symbol;Acc:HGNC:5154]
PPP1R1A	ENSMMUG00000000113	ENSG00000135447	-1.29074	0.000357986	0.008206	protein phosphatase 1, regulatory (inhibitor) subunit 1A [Source:HGNC Symbol;Acc:HGNC:9286]
ABCC2	ENSMMUG00000023764	ENSG00000023839	-1.2923	0.0049512	0.0477959	Macaca mulatta ATP-binding cassette, sub-family C (CFTR/MRP), member 2 (ABCC2), mRNA. [Source:RefSeq mRNA;Acc:NM_001032847]
KCNT1	ENSMMUG00000021496	ENSG00000107147	-1.29301	1.65004e-05	0.000974035	potassium channel, sodium activated subfamily T, member 1 [Source:HGNC Symbol;Acc:HGNC:18865]
SLC37A4	ENSMMUG00000016890	ENSG00000137700	-1.29609	0.00125002	0.0189938	solute carrier family 37 (glucose-6-phosphate transporter), member 4 [Source:HGNC Symbol;Acc:HGNC:4061]
BOLL	ENSMMUG00000023811	ENSG00000152430	-1.3013	0.00036682	0.0082945	boule-like RNA-binding protein [Source:HGNC Symbol;Acc:HGNC:14273]
FBXL4	ENSMMUG00000001659	ENSG00000112234	-1.32159	0.00260984	0.0311989	F-box and leucine-rich repeat protein 4 [Source:HGNC Symbol;Acc:HGNC:13601]
NA	ENSMMUG00000036432	NA	-1.32991	0.00280187	0.0329912
C3ORF26	ENSMMUG00000002939	NA	-1.34203	0.000103715	0.00344194	cms1 ribosomal small subunit homolog (yeast) [Source:HGNC Symbol;Acc:HGNC:28666]
AMPD1	ENSMMUG00000001978	ENSG00000116748	-1.34916	0.000362146	0.00824469	adenosine monophosphate deaminase 1 [Source:HGNC Symbol;Acc:HGNC:468]
LAMB3	ENSMMUG00000016925	ENSG00000196878	-1.35081	0.00403887	0.0421197	laminin, beta 3 [Source:HGNC Symbol;Acc:HGNC:6490]
TBC1D1	ENSMMUG00000000237	ENSG00000065882	-1.36068	0.000142096	0.00428891	TBC1 (tre-2/USP6, BUB2, cdc16) domain family, member 1 [Source:HGNC Symbol;Acc:HGNC:11578]
NA	ENSMMUG00000029652	NA	-1.36556	8.30803e-06	0.000586441	Uncharacterized protein [Source:UniProtKB/TrEMBL;Acc:F7GB31]
GPD1	ENSMMUG00000006532	ENSG00000167588	-1.37215	2.06894e-05	0.00114057	glycerol-3-phosphate dehydrogenase 1 (soluble) [Source:HGNC Symbol;Acc:HGNC:4455]
TPX2	ENSMMUG00000000966	ENSG00000088325	-1.37225	0.0015022	0.0216273	TPX2, microtubule-associated [Source:HGNC Symbol;Acc:HGNC:1249]
CHAD	ENSMMUG00000017238	ENSG00000136457	-1.37526	0.000426032	0.00915248	chondroadherin [Source:HGNC Symbol;Acc:HGNC:1909]
ATP9A	ENSMMUG00000000918	ENSG00000054793	-1.38074	1.55929e-07	3.18292e-05	ATPase, class II, type 9A [Source:HGNC Symbol;Acc:HGNC:13540]
PAK1	ENSMMUG00000001387	ENSG00000149269	-1.38547	1.57464e-07	3.18292e-05	p21 protein (Cdc42/Rac)-activated kinase 1 [Source:HGNC Symbol;Acc:HGNC:8590]
RNF43	ENSMMUG00000007004	ENSG00000108375	-1.39119	7.79466e-05	0.00287261	ring finger protein 43 [Source:HGNC Symbol;Acc:HGNC:18505]
AK1	ENSMMUG00000013998	ENSG00000106992	-1.39674	0.000172092	0.0049269	adenylate kinase 1 [Source:HGNC Symbol;Acc:HGNC:361]
IQCG	ENSMMUG00000031190	ENSG00000114473	-1.397	0.000206152	0.00565899	IQ motif containing G [Source:HGNC Symbol;Acc:HGNC:25251]
NA	ENSMMUG00000001591	NA	-1.39894	3.75151e-05	0.00171989	Uncharacterized protein [Source:UniProtKB/TrEMBL;Acc:F7GV54]
ACVR1C	ENSMMUG00000003707	ENSG00000123612	-1.4219	0.00515429	0.0489419	activin A receptor, type IC [Source:HGNC Symbol;Acc:HGNC:18123]
GADL1	ENSMMUG00000010033	ENSG00000144644	-1.42508	2.54597e-06	0.000261151	glutamate decarboxylase-like 1 [Source:HGNC Symbol;Acc:HGNC:27949]
ENOX2	ENSMMUG00000013162	ENSG00000165675	-1.43174	1.19695e-06	0.000147857	ecto-NOX disulfide-thiol exchanger 2 [Source:HGNC Symbol;Acc:HGNC:2259]
PGM1	ENSMMUG00000020049	ENSG00000079739	-1.44438	0.000244206	0.00630618	phosphoglucomutase 1 [Source:HGNC Symbol;Acc:HGNC:8905]
NT5C1A	ENSMMUG00000018863	ENSG00000116981	-1.45296	8.23853e-08	2.3379e-05	5'-nucleotidase, cytosolic IA [Source:HGNC Symbol;Acc:HGNC:17819]
SLC12A2	ENSMMUG00000011214	ENSG00000064651	-1.45444	6.24814e-06	0.00047669	solute carrier family 12 (sodium/potassium/chloride transporter), member 2 [Source:HGNC Symbol;Acc:HGNC:10911]
PGM2L1	ENSMMUG00000017402	ENSG00000165434	-1.45643	2.24087e-08	9.05924e-06	phosphoglucomutase 2-like 1 [Source:HGNC Symbol;Acc:HGNC:20898]
PHKA1	ENSMMUG00000007593	ENSG00000067177	-1.4651	0.00113282	0.0178429	phosphorylase kinase, alpha 1 (muscle) [Source:HGNC Symbol;Acc:HGNC:8925]
AGMAT	ENSMMUG00000002802	ENSG00000116771	-1.46771	5.47906e-05	0.00229141	agmatine ureohydrolase (agmatinase) [Source:HGNC Symbol;Acc:HGNC:18407]
MAPK6	ENSMMUG00000008503	ENSG00000069956	-1.47196	3.05606e-06	0.000292488	mitogen-activated protein kinase 6 [Source:HGNC Symbol;Acc:HGNC:6879]
ABCD2	ENSMMUG00000014007	ENSG00000173208	-1.47303	0.000662594	0.0126548	ATP-binding cassette, sub-family D (ALD), member 2 [Source:HGNC Symbol;Acc:HGNC:66]
ATP2B2	ENSMMUG00000019938	ENSG00000157087	-1.47612	0.000285972	0.00700028	ATPase, Ca++ transporting, plasma membrane 2 [Source:HGNC Symbol;Acc:HGNC:815]
C15orf27	ENSMMUG00000011044	ENSG00000169758	-1.47684	6.10273e-05	0.00246165	transmembrane protein 266 [Source:HGNC Symbol;Acc:HGNC:26763]
DEPTOR	ENSMMUG00000002594	ENSG00000155792	-1.50822	1.83583e-05	0.00106951	DEP domain containing MTOR-interacting protein [Source:HGNC Symbol;Acc:HGNC:22953]
DDIT4	ENSMMUG00000012299	ENSG00000168209	-1.52516	2.27843e-06	0.000247126	DNA-damage-inducible transcript 4 [Source:HGNC Symbol;Acc:HGNC:24944]
SH3RF2	ENSMMUG00000018386	ENSG00000156463	-1.5312	1.35847e-05	0.000863018	SH3 domain containing ring finger 2 [Source:HGNC Symbol;Acc:HGNC:26299]
NA	ENSMMUG00000004310	NA	-1.54303	2.53169e-05	0.00131935	Triosephosphate isomerase [Source:UniProtKB/TrEMBL;Acc:H9H5S4]
OLFM1	ENSMMUG00000017506	ENSG00000130558	-1.54536	2.00041e-05	0.00112896	olfactomedin 1 [Source:HGNC Symbol;Acc:HGNC:17187]
MYH8	ENSMMUG00000009763	ENSG00000133020	-1.5668	0.0012477	0.0189802
LEO1	ENSMMUG00000002346	ENSG00000166477	-1.57316	8.42909e-05	0.00306755	LEO1 homolog, Paf1/RNA polymerase II complex component [Source:HGNC Symbol;Acc:HGNC:30401]
SYT14	ENSMMUG00000016349	ENSG00000143469	-1.57738	0.000301705	0.0073316	synaptotagmin XIV [Source:HGNC Symbol;Acc:HGNC:23143]
GPD2	ENSMMUG00000004897	ENSG00000115159	-1.58711	0.00154211	0.0219007	glycerol-3-phosphate dehydrogenase 2 (mitochondrial) [Source:HGNC Symbol;Acc:HGNC:4456]
MSTN	ENSMMUG00000014307	ENSG00000138379	-1.59317	0.00440085	0.0445932	Growth/differentiation factor 8 [Source:UniProtKB/Swiss-Prot;Acc:A1C2U6]
ASB4	ENSMMUG00000008016	ENSG00000005981	-1.61106	1.36841e-08	5.90405e-06	ankyrin repeat and SOCS box containing 4 [Source:HGNC Symbol;Acc:HGNC:16009]
AQP11	ENSMMUG00000018944	ENSG00000178301	-1.62512	0.00151031	0.0216533	aquaporin 11 [Source:HGNC Symbol;Acc:HGNC:19940]
TNNT3	ENSMMUG00000016589	ENSG00000130595	-1.63466	0.00259459	0.0311014	troponin T type 3 (skeletal, fast) [Source:HGNC Symbol;Acc:HGNC:11950]
MPP6	ENSMMUG00000016936	ENSG00000105926	-1.64129	1.56251e-07	3.18292e-05	membrane protein, palmitoylated 6 (MAGUK p55 subfamily member 6) [Source:HGNC Symbol;Acc:HGNC:18167]
MSS51	ENSMMUG00000015711	ENSG00000166343	-1.64702	6.22909e-05	0.00249205	MSS51 mitochondrial translational activator [Source:HGNC Symbol;Acc:HGNC:21000]
RIMBP2	ENSMMUG00000009048	ENSG00000060709	-1.65312	0.00265219	0.0316201	RIMS binding protein 2 [Source:HGNC Symbol;Acc:HGNC:30339]
NA	ENSMMUG00000005919	NA	-1.67838	8.54072e-05	0.00307951	Uncharacterized protein [Source:UniProtKB/TrEMBL;Acc:F6WVM0]
GADD45G	ENSMMUG00000006813	ENSG00000130222	-1.68761	5.73862e-05	0.00236293	growth arrest and DNA-damage-inducible, gamma [Source:HGNC Symbol;Acc:HGNC:4097]
MYLK4	ENSMMUG00000007144	ENSG00000145949	-1.68787	0.00013826	0.00425006	myosin light chain kinase family, member 4 [Source:HGNC Symbol;Acc:HGNC:27972]
PDLIM7	ENSMMUG00000003146	ENSG00000196923	-1.68977	5.23323e-10	4.36353e-07	PDZ and LIM domain 7 (enigma) [Source:HGNC Symbol;Acc:HGNC:22958]
C1orf168	ENSMMUG00000010408	ENSG00000187889	-1.71391	0.000639057	0.012332	chromosome 1 open reading frame 168 [Source:HGNC Symbol;Acc:HGNC:27295]
NETO2	ENSMMUG00000004716	ENSG00000171208	-1.71512	6.29715e-07	9.2319e-05	neuropilin (NRP) and tolloid (TLL)-like 2 [Source:HGNC Symbol;Acc:HGNC:14644]
SLC26A3	ENSMMUG00000017618	ENSG00000091138	-1.71619	0.00332572	0.036967	solute carrier family 26 (anion exchanger), member 3 [Source:HGNC Symbol;Acc:HGNC:3018]
DGKB	ENSMMUG00000020418	ENSG00000136267	-1.72159	0.000740897	0.0134511	diacylglycerol kinase, beta 90kDa [Source:HGNC Symbol;Acc:HGNC:2850]
EXOC2	ENSMMUG00000023558	ENSG00000112685	-1.72182	0.00025316	0.00643315	exocyst complex component 2 [Source:HGNC Symbol;Acc:HGNC:24968]
RGS22	ENSMMUG00000013742	ENSG00000132554	-1.72687	0.000958506	0.0159843	regulator of G-protein signaling 22 [Source:HGNC Symbol;Acc:HGNC:24499]
NAT8L	ENSMMUG00000014532	ENSG00000185818	-1.72699	0.000929761	0.0157012	N-acetyltransferase 8-like (GCN5-related, putative) [Source:HGNC Symbol;Acc:HGNC:26742]
ARRDC2	ENSMMUG00000007401	ENSG00000105643	-1.73697	3.36673e-07	5.83318e-05	arrestin domain containing 2 [Source:HGNC Symbol;Acc:HGNC:25225]
NA	ENSMMUG00000012016	NA	-1.74238	3.76532e-06	0.000337135	Glyceraldehyde-3-phosphate dehydrogenase [Source:UniProtKB/TrEMBL;Acc:F7DEW1]
DDC	ENSMMUG00000019991	ENSG00000132437	-1.74546	4.89489e-07	7.42076e-05	dopa decarboxylase (aromatic L-amino acid decarboxylase) [Source:HGNC Symbol;Acc:HGNC:2719]
BRICD5	ENSMMUG00000019233	ENSG00000182685	-1.75607	6.92616e-06	0.000513344	BRICHOS domain containing 5 [Source:HGNC Symbol;Acc:HGNC:28309]
TPM1	ENSMMUG00000001587	ENSG00000140416	-1.79476	0.00124051	0.0189356	tropomyosin 1 (alpha) [Source:HGNC Symbol;Acc:HGNC:12010]
SYT2	ENSMMUG00000004001	ENSG00000143858	-1.79733	1.91882e-05	0.0010958	synaptotagmin II [Source:HGNC Symbol;Acc:HGNC:11510]
NA	ENSMMUG00000000436	NA	-1.81777	6.58702e-06	0.000496483
IL12RB2	ENSMMUG00000000651	ENSG00000081985	-1.84804	0.000215833	0.00584062	interleukin 12 receptor, beta 2 [Source:HGNC Symbol;Acc:HGNC:5972]
ACTN3	ENSMMUG00000002494	ENSG00000248746	-1.88241	0.00101184	0.0165245	actinin, alpha 3 (gene/pseudogene) [Source:HGNC Symbol;Acc:HGNC:165]
NA	ENSMMUG00000030853	NA	-1.91908	0.000617692	0.0120477	Uncharacterized protein [Source:UniProtKB/TrEMBL;Acc:F6ZRN2]
C9H10ORF11	ENSMMUG00000023415	NA	-1.94377	0.000497695	0.0102597	chromosome 10 open reading frame 11 [Source:HGNC Symbol;Acc:HGNC:23405]
7SK	ENSMMUG00000037287	ENSG00000276134	-1.97869	0.000492585	0.0101727	7SK RNA [Source:RFAM;Acc:RF00100]
NA	ENSMMUG00000020914	NA	-1.98315	6.45179e-05	0.00252739	Uncharacterized protein [Source:UniProtKB/TrEMBL;Acc:F7H4Z7]
MYH3	ENSMMUG00000020084	ENSG00000109063	-1.99468	0.000232776	0.00618617
PNCK	ENSMMUG00000010585	ENSG00000130822	-2.00208	3.72099e-06	0.000335417	pregnancy up-regulated nonubiquitous CaM kinase [Source:HGNC Symbol;Acc:HGNC:13415]
SNORA40	ENSMMUG00000033122	ENSG00000253065	-2.03096	0.00363961	0.0394228	Small nucleolar RNA SNORA40 [Source:RFAM;Acc:RF00561]
NA	ENSMMUG00000028731	NA	-2.05062	1.84441e-05	0.00106984	Uncharacterized protein [Source:UniProtKB/TrEMBL;Acc:F7HP66]
MYBPC2	ENSMMUG00000006715	ENSG00000086967	-2.06153	5.43837e-05	0.00228155	myosin binding protein C, fast type [Source:HGNC Symbol;Acc:HGNC:7550]
PGBD5	ENSMMUG00000002287	ENSG00000177614	-2.06403	9.91834e-07	0.000129726	piggyBac transposable element derived 5 [Source:HGNC Symbol;Acc:HGNC:19405]
NKAPL	ENSMMUG00000007226	ENSG00000189134	-2.07438	4.78812e-05	0.00207397	NFKB activating protein-like [Source:HGNC Symbol;Acc:HGNC:21584]
HOXD1	ENSMMUG00000022276	ENSG00000128645	-2.08104	0.0017341	0.0235716	homeobox D1 [Source:HGNC Symbol;Acc:HGNC:5132]
CTXN3	ENSMMUG00000029862	ENSG00000205279	-2.16855	0.00124471	0.0189562	cortexin 3 [Source:HGNC Symbol;Acc:HGNC:31110]
IL23R	ENSMMUG00000000648	ENSG00000162594	-2.18765	0.000593154	0.0117582	interleukin 23 receptor [Source:HGNC Symbol;Acc:HGNC:19100]
RRAD	ENSMMUG00000016729	ENSG00000166592	-2.18813	2.71563e-07	4.89584e-05	Ras-related associated with diabetes [Source:HGNC Symbol;Acc:HGNC:10446]
PAX3	ENSMMUG00000020409	ENSG00000135903	-2.21957	2.29275e-05	0.00122564	paired box 3 [Source:HGNC Symbol;Acc:HGNC:8617]
PPP1R14C	ENSMMUG00000022110	ENSG00000198729	-2.29302	0.000975638	0.0161716	protein phosphatase 1, regulatory (inhibitor) subunit 14C [Source:HGNC Symbol;Acc:HGNC:14952]
PRKAG3	ENSMMUG00000021877	ENSG00000115592	-2.30532	0.00208118	0.0269796	protein kinase, AMP-activated, gamma 3 non-catalytic subunit [Source:HGNC Symbol;Acc:HGNC:9387]
RNF157	ENSMMUG00000003534	ENSG00000141576	-2.50993	1.40012e-07	3.01274e-05	ring finger protein 157 [Source:HGNC Symbol;Acc:HGNC:29402]
IRF4	ENSMMUG00000018513	ENSG00000137265	-2.59239	4.01882e-05	0.00180522	interferon regulatory factor 4 [Source:HGNC Symbol;Acc:HGNC:6119]
NA	ENSMMUG00000029784	NA	-2.70725	0.000743397	0.0134751	Uncharacterized protein [Source:UniProtKB/TrEMBL;Acc:F6VSP1]
CHMP4C	ENSMMUG00000002625	ENSG00000164695	-3.04552	4.42597e-07	6.86592e-05	charged multivesicular body protein 4C [Source:HGNC Symbol;Acc:HGNC:30599]
CCDC81	ENSMMUG00000013045	ENSG00000149201	-3.75388	8.99189e-11	1.19961e-07	coiled-coil domain containing 81 [Source:HGNC Symbol;Acc:HGNC:26281]

## Sheet: Table S3
Additional file 1: Table S3. Erythroid genes identified in the present study.
NCBI Gene Expression Omnibus (accession number - GSE3674)		Overlap between human erythroid genes and differentially expressed genes identified in the present study
		WSD/CHOW (244 genes)	WSD/CHOW (15 genes)		CR/CHOW (375 genes)	CR/CHOW (67 genes)
Expression profile of human erythrocytes		Upregulated genes	Downregulated genes		Upregulated genes	Downregulated genes
IL10RB		HBB	SERPINE2		BGN	BIN1
CDK5R1		STMN2	PGM1		DLK1	HK1
NPBWR2		SERPINE1	PHKA1		HBB	FLOT1
PDE2A		GYPA	PFKFB1		ACTG2	ERBB4
CLPTM1		CA1	ASB4		INHBA	PRKAB2
RNF19A		BMP5	MPP6		SELL	PHKB
LAMA2		INHBA	ENOX2		CA1	NOS1
nckipsd		DLK1	ACVR2B		EPHB3	PRKAA2
ZFP36L1		ADAMTS8	MYH13		GLI1	SMARCD3
SIGLEC7		CCL2	UCP3		GYPA	TP63
SMAD1		CNN1	FBXL4		COL11A1	FBP2
GPX5		SELL	MYBPC2		EDIL3	HRAS
PLA2G4B		SCN5A	PFKFB3		COL1A1	PFKFB1
MVP		ACTG2	CHAF1B		ITK	SNTB1
BLOC1S1		CXCL11	PAX3		PHEX	IRS1
GCG		TNMD			MYOZ2	PGK1
KCNQ1		PPBP			MGAM	GAMT
PLXNB3		EGR2			MYL2	GABRB2
RPL36A-HNRNPH2		MYOZ2			CNTN5	CACNA2D1
ERBB3		DKK3			EPHA3	IVD
ATP5B		COL11A1			SFRP4	RRAGD
CELSR1		EPHA3			CSF3R	RXRG
AFDN-AS1		ANKRD2			CASQ2	PANX1
INVS		BGN			RASSF2	UCP3
KLK5		MYL2			TNFAIP6	PLCL1
MT1G		FGF18			AEBP1	SH3BGR
MIR664B		TNC			PPBP	HOMER1
CTBP2		SCG3			MMRN1	HECA
MRTO4		CSF3R			TPSD1	PGAM2
FAM162A		FMOD			MPZ	HPGD
PIAS2		MYL6B			MYH7B	PPP1R1A
CHRNA9		CSRP3			MYL6B	ABCC2
GLYAT		NGFR			CSRP3	SLC37A4
OGT		MMRN1			GEM	FBXL4
EHF		TNFAIP6			MYL3	AMPD1
gbp1		ITGBL1			ITGA4	LAMB3
YTHDC1		CFH			RGS1	TPX2
KLF5		RASSF2			CPA3	CHAD
KIR2DS3		TNFRSF12A			LUM	PAK1
ORM1		MMP25			PLN	AK1
GOLGA8A		PRG4			CCL21	ENOX2
TIMM9		CCL21			MMP25	PGM1
TACC3		CFHR4			MDK	SLC12A2
GPR37L1		DUSP5			ANGPTL7	PHKA1
CARD14		CARD9			ADD2	MAPK6
ECHS1		CTGF			NGFR	ABCD2
CD2BP2		LTBP2			GPR65	ATP2B2
CRNN		LUM			MMP2	OLFM1
PDK4		NCS1			SEMA4A	MYH8
ITK		LTC4S			PLXNB3	GPD2
SLC2A4		COL3A1			LRRC17	MSTN
RAB9A		ALOX5AP			MYH11	ASB4
TAGLN3		PLEKHA4			C7	TNNT3
PGLYRP1		QPCT			PROX1	MPP6
PODXL		SOD3			PLP1	GADD45G
PEF1		EMP1			TNNC1	PDLIM7
SCN2A		COL1A1			TNMD	SLC26A3
PTGIS		CCND1			FMOD	DDC
fgfr4		NCF2			GCA	TPM1
MAPK10		LMO3			GPNMB	IL12RB2
c5ar1		SFRP4			TPST1	ACTN3
CPN1		ITGA4			CDH2	MYH3
TRPC1		NDST3			PLTP	MYBPC2
RAB1A		ITM2A			ITGBL1	HOXD1
FBXL6		THBS4			PTGFR	RRAD
REG1CP		COL5A1			NCS1	PAX3
TCF7L1		NTN1			PTK7	IRF4
ABCA1		FHL2			SOD3
PKN2		SLC35F2			PTGES
MMP1		SEMA4A			DEF6
GSC2		F2R			COL3A1
GAR1		SLA			ACTN1
FLNB		FAP			PAWR
KRT7		AMPH			DKK3
ATP6AP2		MS4A4A			NTN1
PCDHA10		PLN			PRKCB
RYR3		GPR65			SLC22A4
TYRP1		SERPINH1			SEMA3E
PRRG3		MYH7B			COMP
NBAS		MATN2			GDF10
BTN1A1		PIK3R5			THBS4
ercc1		CLU			XPO4
G0S2		S100A4			TGFBI
KCNV1		MSX1			CA12
CRYBA4		TPPP3			BMP5
RAI2		CCND2			OMD
SELP		CSPG4			ACTC1
FKBP6		ISLR			FAP
LDHA		MTMR11			FBLN1
EEF2		DACT1			MMP11
KLRC3		GEM			WIPF1
CCT6B		ROBO1			APOD
GDI1		NPR3			MMP14
SERPINB1		ALDOC			LAIR1
h2afy		CD9			EGR2
LPA		DPYSL3			FZD2
GALNS		HSPA4L			ESRRG
SNX3		SEMA4F			CYP1B1
IKZF5		PLTP			HTR2A
UGT1A10		OMD			CXCL14
TPH1		THY1			DPT
ITPR3		ENC1			LPL
MYEF2		ACTA2			CD48
GALNT6		MYH11			ROBO1
MIR6758		IGFBP6			LHFP
CDC14A		RNF24			FMNL1
TPT1P8		NMI			FHL2
BRD2		SNCAIP			CCND2
POLR3F		VCAM1			GDF15
VAMP8		CPA3			HTRA1
GALR1		SLC2A3			PDGFD
TEX11		SLIT3			ISLR
PNMA1		ADAMTS2			CTSK
PSTPIP2		HSPG2			GLT8D2
GREM1		COL6A3			BASP1
CSRP1		CAPN6			LAT2
CRTAP		PHLDA3			MFAP2
ADCY6		PDLIM4			SLIT3
B4GALT2		PROCR			DPYSL3
TNFSF12-TNFSF13		THBD			NCF2
SRSF6		SPARC			COL6A3
DIO1		GSN			NDST3
TNFSF8		TIMP1			ANPEP
ASCL1		COL5A2			SOX4
SUPT6H		IGFBP7			COL8A1
SFN		SLC12A7			MMP16
MCCC1		S100A11			MYOC
S100A7		DCLK1			MSX1
PDCD5		ANGPTL7			SRPX
RPLP2		HK2			CDKL5
PBOV1		GPNMB			RAB31
BRCA1		COL4A1			FAT1
mmp28		CRIP2			SHOX2
CARHSP1		SLC1A4			LOX
SEMG1		ENPP1			ATP2A3
SSTR3		LOXL1			FGF7
PRSS50		AKAP12			TAGLN
HIST3H3		LAMA4			PDE1A
PCBP2		ANXA1			DACT1
CCNG2		CD52			ASPN
OXCT1		GPR162			RYR2
MRPS35		C1QTNF3			CLEC2B
PLD2		SRPX			ADAMTS2
UGP2		ELOVL5			TPBG
CD151		TPSD1			ADCY3
NDRG2		CSF1			ITGA2
SMNDC1		CRIP1			CEBPD
BEST1		PFKP			SLC6A9
HIBCH		FAT1			KIT
HOXB8		SNX7			SEMA4F
TGFBRAP1		CXCL14			RARRES2
snca		C7			COL5A1
SIRT5		CLIC2			ARSB
TIMP1		ATF5			LTBP4
ARHGEF3		DPT			HPGDS
GPC5		RET			MNDA
SHB		THBS1			COL5A2
CAV2		ZFP36L2			CFH
igsf3		SNAI2			PLCB2
TXK		SH3BGRL			IKZF1
PLCB2		DUSP6			CDH11
PCMT1		PRKAR2B			PRELP
HOXD9		TRPV2			ANKRD2
CSN1S1		ANXA2			FYB
METTL1		SRPX2			SLC6A6
MATN1		MNDA			IGFBP4
LEF1		GUCY1B3			PIK3R5
prrg2		RAB31			MARCKS
SHOC2		MXRA7			ABHD2
RPS28		TGFB3			CFD
RRAS		DYNLL1			THBD
RTN3		PLAU			PDGFRL
CLPX		FGL2			DAPK1
HOXC6		S100A6			AGTR1
CAMP		ITGA5			MANBA
OSTF1		IRF1			PAM
HIST1H4E		CLIC1			SLC2A3
THAP12		PTCH2			AKAP12
CCHCR1		TMSB10			SPARC
CHD1		TPBG			ADH7
SLC22A17		PTPRE			XAF1
SSB		VIM			CDR1
MAFB		PDE7B			CALD1
KRT32		TAGLN			SLC8A1
APOBEC3B		CNN3			RCAN2
IFI6		FLNA			SFRP1
CACNA1E		PGF			TNC
EMP2		PMP22			PRPS2
LIPT1		CAPN5			SLC2A1
FSCN3		SH3BGRL3			ADM
MAGEB2		MARCKS			F2R
KPNA3		GLT8D2			PROS1
PRG4		CHD3			MSC
RPGR		TAGLN2			FLNA
THBD		CDKL5			LTBP3
CYP1A1		COMP			CYTH3
Cox5a		FYB			MYLK
FRS3		SPARCL1			PRRX2
SF3A1		LTBP4			CD9
TENM1		ACTN1			XPNPEP2
PTPRA		ADCY7			SH3BGRL
IFNA1		LCP1			PDE7B
MAPRE2		MYOC			FKBP11
LGALS7		LMNA			CYSLTR2
SNX4		LYN			FSTL3
CDC42EP2		SEC24D			PLD2
MAP2K2		PTPRC			CYTH4
TULP2		PAM			ARPC1B
ITGA4		PROS1			CA5B
NNAT		MSN			EEF1A1
FAT2		LASP1			PDE3A
PICALM		FBLN2			NMI
SSTR2		FSTL3			ELOVL5
GSTP1		ANXA5			LYN
SPACA1		ATP8B1			IL10RA
UBN1		AGTR1			PTPRJ
GNA14		HIC1			FXYD5
PPP4R1		MMP2			NFATC4
NPTN		APP			FZD1
IL12B		ACVRL1			RNASE4
NR2F6		C1QTNF1			APOE
SLC6A8		WWTR1			DDAH2
SFTPC		CD248			ERF
LBR		CD44			CHD3
PLSCR1		RND3			LCP1
SPAG5		ARF3			PTPRD
UTP3		PLXDC1			BST1
NACA		CD58			GPR162
MCHR1		FADS2			HIC1
pycard		SGCE			FAM102A
SH3BP4		NID1			RNF24
UGCG		CYTH3			LAMA4
BNIP3		PCOLCE			TGFBR2
PRKACA		ADCY3			COLQ
BTBD1		LGALS3			FSCN1
HIST1H2AD		MID1			VCAM1
ULBP2		CLIC4			PTPN12
C1QTNF1		PTPRD			APP
GLRA1		TGFBR2			NUPR1
SPRR2C		PLCB2			THEMIS2
SCN3B		PTMA			ABCA8
CDC16		MAP2			CDON
SOCS2		ARL4A			DAP
SELENBP1		DAPK1			C1R
OR1G1					GPR161
NDST3					FBLN5
AKAP17A					PTPRC
ALDOB					FGL2
PRDX1					F13A1
CFHR5					S100A11
RPS10					FLT4
TRIB3					RPS6KA1
GNB2					LGALS3
PCDHA3					IL17RA
GTPBP4					APBB1IP
P2RX7					LY6E
PRH1-PRR4					TMSB10
ADAP2					C2
ADCY7					ENPP1
OMD					SNTB2
TUBA1A					C1S
GABRB1					MXRA7
ELOVL4					ID2
BLM					MAFB
SERPINB3					FGFR1
LRP2					SERPINH1
SPTA1					TGFB3
MIR548F5					RAB3IL1
PENK					GMIP
HEXB					GSN
OPTN					SORBS3
PPT2-EGFL8					IQGAP2
PPP1R7					BCR
IL12A					PYGL
COL11A1					CSF1R
POSTN					ITM2C
cldn17					TLR2
NR2E1					IGF1
MAPRE3					CNN3
MTF1					MAN1A1
CYP4A11					AMPD2
SF1					VIM
ADAM23					GUCY1B3
SNAP23					ZFP36L2
VPS16					PDGFRA
cyp3a4					PARVA
FGFR2					NDRG1
CRCT1					LRP1
SHBG					SERPING1
LOC101930112					GAS6
GNA11					PTPN6
CAPN9					TRPV2
CHRM4					TGFB1
ACTB					PMP22
Hist1h2bh					WWTR1
KRT10					RUNX1T1
TMEM59L					SOCS3
CRIP1					ARL4A
CHP2					LOXL1
PDCD2					AIM2
GMCL1					PLEKHA4
MRPL3					FBLN2
RASL12					CRTAP
TDRKH					CDO1
psg4					PRKD1
PIAS1					IRAK4
TAS2R8					COLEC12
FMO3					CD163
RERE					SLC7A1
SH3GL1					ACTA2
C1D					CSRP1
gaa					PALM
SNCAIP					S100A4
MIP					DGKA
KIF3C					ADCY7
ALDH8A1					PMM1
GIPC1					LSP1
HGS					PLXNC1
ARNT					SRPX2
SH2D1A					TLR4
mthfd2					CDC14B
NME4					C1QTNF1
PRF1					MAN1C1
TRIM17					GADD45B
DBT					FMO3
SOAT1					TKT
GTF2F2					CILP
NCK2					EBF2
mapk13					JUNB
ZNF142					S100A6
PCOLCE2					SRI
RAD51B					B3GNT2
UPK1A					ITM2A
HTATIP2					IGFBP7
ARG2					IRF1
U2AF2					TMED3
CXADR					LEPR
HAPLN1					MPZL1
CRB1					NT5E
IMPDH1					ANXA4
TMEM8A					PDGFRB
ATP2B3					MYO9B
CES1P1					PTPN9
PRLR					PTPRS
STK24					ECM2
GNRHR					CDC42EP1
STAU1					LIMA1
POLR3D					ELF4
GAS6					PLS3
NR3C2					THBS1
TSR3					ELK3
OR1E1					TSPAN4
CPOX					CLIC2
WISP3					H2BFS
hist1h3g					ING1
SLC37A4					ANXA1
IFI30					PTMA
CDK20					TPM4
PBX3					CTSO
SOX12					TGFB1I1
TM7SF2					DPYSL2
FHOD1					SGCE
TPP1					GPR137B
POLR2A					TMOD2
TREX1					ACTB
DUSP10					STAT6
THOC5					CTGF
SEMA3G					DSE
PLOD1					VAT1
CAPN7					NOTCH2
SERPINE2					MEOX2
EYA3					PLXDC1
ITGA10					KLF4
HSD17B11					NID1
PI3					NUCB2
ACADVL
NTRK2
MYOT
SCML1
TBX2
SNRNP40
COL6A3
MAPK14
CSNK2B
HINT1
GALNT7
MEF2D
PRDM14
GDF9
CHST2
prkcg
MAPK9
IL4
GOSR2
RBMY1F
UBE2C
ROS1
VCY1B
nat8b
PAXBP1
CHST1
HEY2
KCNC3
THBS1
SRR
TF
PHB2
MSN
hla-a
HNRNPF
dpf1
FOSB
CEACAM3
GMEB1
MOG
CASP7
AKT3
ZMPSTE24
ARTN
DEFA1
EPHX1
LAMC1
HIST1H3A
POLA2
CA10
CLEC5A
GNG5
RYR2
TSPAN9
NUPL2
GTF3C5
FES
NINJ2
IFNA17
DDTL
EIF2S2
SRPK1
MAP4K5
MR1
ACE2
DNPH1
LRP3
gnrh2
SIRT1
MSMO1
DNAJC15
NSFL1C
TSGA10
COLEC10
CD28
FUT4
TPT1
HOXC10
C4BPA
TNP2
PILRA
FDXR
THOC1
CFLAR
RFPL3
PTPRCAP
AK6
TRIP11
DCTD
TIAM2
CD1B
KPNA6
MAP4
CUTA
MYH7B
CRTAM
PTTG3P
GPR132
ZNF197
HOXB6
UNC13B
RPS10-NUDT3
SLC5A7
STOML1
H2AFV
CEND1
CHN2
PRELID3A
GLRB
NDUFB3
st6galnac2
MSH6
TRIP4
ANXA9
FAH
UBE2E1
GAS8
UTP20
RBM6
TSPAN32
DNAL4
CST8
GCGR
CD47
GstT2
LMAN2
LMNB1
CLEC4M
SEC23IP
ENC1
F3
ALOX15B
FBXO2
SLC35A2
GTF2H5
MDK
RANBP9
CDHR5
CHRM3
USP1
NKX3-1
ADPRM
CAMK1
MIR6132
DLX2
AOAH
CRYGB
SFRP1
PPP1R3C
RBP4
MAS1
PRKD3
PFKM
PPARG
LSM2
FPGS
DIO2
SATB1
ADAMTS9
SLAMF8
TOM1L1
SLC27A5
STOML2
ADRM1
KIR2DL1
PRSS16
TRRAP
PDE6H
PPP1R11
DHPS
DNTTIP2
MET
NAA10
OR10H1
MMP8
FABP4
CLN8
PML
IL4R
RIN1
CHD4
DEDD
MIR1282
RAB8B
DECR2
RENBP
RACK1
SRC
lpar6
FCAR
CDC42SE1
ARSD
MGMT
KCNK7
FGF13
KCNF1
SLC7A5
NUP62
ELOVL5
OS9
PSMA2
SLC1A1
PTMS
CLTC
SLC19A3
ACTN1
EPM2A
RPS5
OR52A1
SMN1
NPY
PCYT2
REG3A
POLR2K
CDK13
REL
MIR7109
SLCO4A1
MKRN1
ANGPT2
CDC123
ACR
ISL1
SLC24A1
E2F4
PLA2G2E
SEPHS2
LILRB4
SLC2A3
NME1
atxn7
FGFR3
DMBT1
IL13
MCC
ZNF189
TBP
PYGL
STT3A
CTDNEP1
CXCL12
TEX264
TIMM13
HNRNPH1
C6orf25
MKI67
SLC22A8
RBM14
GATA6
YEATS4
GJC1
NMBR
PCSK1N
DCSTAMP
FRK
B3GALT5
HSPB11
DNAJB2
MIR1282
CAPZB
BLK
INSIG1
COL4A4
CYP20A1
POP4
MKNK2
DMTN
ADAM9
HIST4H4
PROSC
RGN
PCDHGB6
AKAP8
SERPINC1
CYB5B
GALT
BRINP1
TSPAN31
LRRC17
AHCY
NDRG4
CPT1A
TREX2
LAMB1
RAB3A
RPS27A
BCO1
SNORD16
ALDOA
ACTB
FARSA
APOM
LTBR
BTNL3
LOC100653049
GOLGB1
SURF1
LAMB2
FPR2
PHF11
AGT
FUT7
AGPS
PAFAH2
EIF1B
PDZK1
LOC100507472
nfe2l3
MARK3
UPF1
ATF5
SMARCA5
TRPS1
CLDN10
VEZF1
GM2A
MAP3K4
S1PR4
RAN
PPP1R1A
RNF6
SH3BGRL3
EIF4EBP1
MGST3
LCP2
PEX6
RASGRP2
NT5E
RND2
TCIRG1
WWTR1
SLC18A1
IL17RA
RNASEH1
MYO9A
F2RL1
B4GALT3
BDNF
RAB14
SELENOP
SOCS3
FBXO22
RAB8A
DNAH9
RAD23B
UBE3A
ZBTB32
FUBP1
SACS
NCAM1
FGF1
GSTM1
GJA8
MAP3K3
TRH
ZPBP
CDH6
DDAH1
RASGRP1
UTF1
Cox15
MAGEC1
CD1E
PLA1A
CCR5
PTK2
CEBPG
LOC100652777
RXRA
MAPK12
nme8
KPNB1
CORO1C
PKP4
PSMG1
SUOX
NOX1
ELF4
CD81
CETN1
PPEF2
SNX2
WTH3DI
MAN2B1
MAP3K7CL
PGGT1B
GSPT1
CAMK1D
PHF1
BMP3
CACYBP
SH2B3
POLA1
CDRT1
RPL36A-HNRNPH2
PDZK1IP1
MAGEA11
HIST4H4
SCAND2P
PCGF2
sorbs1
STX7
DTYMK
SERPINI1
ZW10
SH2B2
MFNG
PUS1
Tmem35b
whsc1l1
ABLIM1
ATP8A2
FRZB
PGK1
GRP
TGM1
TTPA
LAT
CALML3
PLP2
CCNL1
STIL
RHCG
FGG
CDK7
FAM102A
PCDHA6
MOK
KL
SLC22A3
ZNF302
GPS1
FAU
KLF12
BCKDHA
XRCC1
BAZ2A
PTCH1
RUNX2
SULT1B1
PCBP3
E2F1
RNF4
cds1
CREB1
csnk1g3
DNTT
CCR1
CCT6A
FLOT1
PARP3
RPS10
TGM2
TSPAN4
KLK12
MYO5A
gosr1
TCEA1
SERPINB2
LOC101930075
SLC1A7
IL17RB
ABCG1
ATOH1
GDNF
TROVE2
IDI1
KIF22
KCNK13
TRIM31
KDM5A
TIMM44
ARMC2-AS1
TGOLN2
masp1
OTOF
MED20
FADS2
FBXW4
ERCC6
DFFA
RYBP
HLA-DOB
HNRNPD
SP100
BARD1
SNX7
CPNE1
RPL37
ADD1
DAB2
SERPINA4
KCNJ9
SLC17A2
B3GNT2
UBL4A
CSAD
RIDA
PGRMC1
NAGLU
TK2
AP3B1
CP
GNAI1
PSEN1
LAMTOR3
MTMR2
GTF2H1
FGD1
ring1
KCNAB1
TFEC
GAGE1
MYO10
SDS
PSMA1
INHBB
MYOM1
VNN1
TFR2
CNOT9
IDUA
HCN2
RPL29
NTN1
IFNAR2
FPGT-TNNI3K
XK
HERC2
ZKSCAN8
DPM1
SEZ6L2
ISG15
ZNF639
SNN
PNP
TAGLN
CNTN2
ROCK2
PTPN12
CASQ2
GAGE12F
PSIP1
RBM7
RPL31
TSPAN6
DRD3
PPA2
MRPS15
CELF1
PAX1
TM2D1
ZNF84
BCL9
BMP2
PIN1P1
KLHDC2
SEC24B
GRK4
POLRMT
ING2
CLDN9
ACSL5
RPL13A
PDHB
RPS11
SMAD3
CLEC2B
gip
C4B_2
VPS41
PIM2
FLRT1
TCEAL1
Cox6a1
NVL
DMTF1
GPT
CMAHP
TBCE
RIPPLY3
ACTR1A
LIPC
R3HDM4
SLC7A4
PDE6A
ARHGEF2
ASMTL
Hist1h2bg
POU6F1
ABCG2
TM6SF1
EGFL7
AGTR1
PRSS12
PRDM8
RHO
IMPG2
SLC26A3
UBE2B
LRP5
PEBP1
PLA2G2D
STK10
P2RX6
GUCA2A
OR3A3
NEMF
BLNK
WDR11
TEX12
SNAPC4
RASA2
ACACA
PHEX
Apoc3
PTPRN2
ATP2B2
CPLX2
MBOAT7
GOLPH3
EPX
GSR
RANBP1
ATP1B4
CTNNA1
GGA1
c12orf4
ARPP21
DAG1
ARHGAP8
RPL36
2020-09-08
IL2RB
PPP5C
SLC10A3
PLN
IL1RAPL1
TK1
AKAP4
ANK3
SLC45A2
BPNT1
FEV
MAMLD1
CD44
TRIM13
SH3GL2
WARS
RCN1
SEMA3F
TEKT2
RPS21
brca2
IGF1
SLC6A9
SNCG
CSF3
TNKS
PRRX2
SPTBN2
TSPAN5
CLCNKA
ACTN3
COX7A2L
SPHAR
EPB41L2
SMPD1
NR1H2
PTK7
ERCC4
HIST1H3E
HSPBP1
BMP8B
HSPB8
SMA4
SLC5A2
CEBPZ
PLA2G1B
ADM
RHOB
MC5R
NDUFA1
LAMB3
fut5
PPP3CC
SPRY2
pitpna
NNMT
INSL3
IMMT
AP4S1
ZNF384
CHERP
ADAP1
DPP3
SRPX
HPGD
CLP1
TEX13B
HIF1A
MKRN3
GMFB
CCR3
LGI1
TNNT3
GFRA2
MELTF
COL9A2
AASDHPPT
SMR3B
NRG2
HLA-DQB1
ABCD2
RFC1
KCNJ14
TNNT1
BRAP
VPS33B
ADAM19
SYNPO
THY1
GDF11
RAPGEF1
STX11
GP2
ADSS
NTN3
ZNF165
KPNA5
SLC33A1
VARS
NET1
GUCY2D
CRYGA
mgat2
TRA2A
MMP10
OSGEPL1
VBP1
PRKCQ
TFAP2C
HLA-DMA
VAMP4
HLA-B
ARL4D
ARPC3
PRPS2
RGS12
TXN
CD53
PCM1
TLL2
HMGCS1
IL13RA1
slc35a1
PPP2R5E
RAD21
APBA1
CSF2RA
SMARCA4
NTRK3
MCM5
SMPX
ATXN2
BFSP2
PPP2R2A
CA5B
GOLGA2
CPA3
OR1E1
AQP6
CCKAR
CTF1
MDH1
LTB
CSH1
CHRND
AKAP2
UBE2I
KHSRP
TMPRSS2
RACGAP1
NBEA
HSD17B10
MAP7
BAG5
MEA1
PLCG2
HBEGF
TAF4
EIF4E2
NUBP1
MAOB
WARS2
SKP1
SPIN2A
Angptl8
PAPSS2
NID1
VPREB3
ADGRE5
SLC22A11
ACHE
prss1
SGCD
MRPL28
KCNJ8
PSMD7
STXBP2
SCGB1D2
BCKDHB
MIR1248
CNPY3
PSG5
PDE10A
ZFP36
ART4
PHTF1
CCL15-CCL14
MAPK8IP1
ARIH1
TAC1
AURKA
LILRA1
SPA17
LBP
UBE2Q1
ZNF345
TMSB15A
ABAT
ARID4B
CAP1
RPRM
SF3B4
CD96
RPS27
TFCP2L1
Fcgr2b
SPHAR
ZBED8
GNMT
CENPA
ZBTB7A
DDOST
SYNCRIP
PPP3CB
CCR8
POU3F4
SCN2B
SARAF
TPSG1
NDUFA3
SAR1B
CDH5
MME
ENPP2
EXOSC2
CHRM5
PZP
AGPAT1
CUL2
ADRA1D
ZFP37
MLN
P4HA1
AZI2
MTERF1
RTEL1-TNFRSF6B
FSTL3
NARF
RABGGTA
QPRT
IL1R2
GPR20
PITX3
GAK
IFNAR1
FGF12
C3orf18
NDUFB5
COLEC12
F5
SEC23A
NRF1
RPL35
LRRFIP2
USP7
TARBP2
BANF1
AKR7A3
RCE1
PSMB2
CEP70
RPS6KA4
HAPLN2
SNORD61
LIN7C
RIOK3
NKRF
ATP2C1
TRAF4
DCX
TMEM5
H2AFZ
OGDH
CTAG1B
TST
arfip1
CLTCL1
LITAF
LAMP2
DKK3
2020-03-08
GPR65
CBR1
LCAT
GPR27
ALDH5A1
PECR
CD70
PTTG1
HTR5A
FKBPL
ACRV1
SLCO1B3
RTN1
SOX9
EIF4EBP2
DUSP9
GDF15
KCNQ4
NCAPG
SLBP
SOX13
MAFK
SGTA
SSUH2
CRAT
JAG2
TCF12
IL12RB2
NUSAP1
SERPINB8
XPNPEP1
MPC1
ATP12A
CLGN
PRODH2
ZNF277
SLC28A2
MSX2
NFS1
TMX1
LINC00328
MID1
SIX1
NPAS1
HCLS1
FANCA
ZFYVE9
HEXA
ATP4B
ZAK
NUP155
CNKSR1
ZBED5
RFPL1
ENO1
LMO2
CDKN2A
TYK2
SLC27A2
TBX19
FOXJ2
ZBTB48
CLUL1
CD4
BATF3
SLC7A9
OAS3
SLC7A11
OR7C2
MYOF
RAPGEF4
tas2r13
ZNF638-IT1
RPL38
CHKA
PTGDS
RAB26
HPCAL4
CYP4F8
RHEB
RARS
CAMK2B
ACTB
ITGAE
KIF5B
ADRA2B
RAB5A
ITGAV
NAB1
CPA2
slc9a3r2
ADRA1A
LOC401317
LPA
BCL2
nat1
PRPH
SRP9
NUDC
SKIL
CELF3
CYP11A1
PTPRJ
INSL4
DBR1
RANBP17
CDH9
IL17A
GPR171
PRPF18
ERVH-4
whsc1
ZNF219
TMF1
TUBB4B
CNOT4
PDCL
GABRA3
KLK11
AQP8
TRIB1
ZNF236
CPB1
Tex13a
TRIM3
C1QTNF3-AMACR
FAM65B
KRTAP1-3
CDKL5
CLEC1B
GRIA3
PTGES3
ELAVL3
AGTR2
PTBP2
TEF
CUL1
dgcr6
NRL
DDX17
CD82
MAP2K1
KDM5C
KCNE2
GPX3
CSRP3
npvf
EPO
CCR6
NEUROD2
EXT2
ITGB3
CREB3
Tnxa
AIMP2
SNRPB
CHPT1
EVI2A
EGF
PPP1R12B
XRCC3
PPIE
IPO5
LOR
ETFA
PPP2R5C
CBLN1
ZKSCAN7
ENTPD7
RHOD
TP53BP2
SCUBE2
bag4
NONO
TNFSF9
TRIM10
AQP3
GCLM
BMP5
PKD2L1
GPR21
PCGF3
FGF21
SLC26A4
MPPED2
CDC40
IRF4
c4orf46
PRKDC
TPRA1
TARS
TM7SF3
SEPHS1
AKAP3
RSL24D1
KIF20A
STAT1
TREH
SKP2
ACTN2
GM2A
OR1A1
LCP1
RANBP3
GZMM
ACTL6B
ELAC2
CACNB4
ARFGAP2
CEBPD
rfxap
TWIST1
ATP1A3
DYNLT3
or5v1
SUGP2
GRB14
PCDHB1
ISLR
TACC1
GPR6
E4F1
GRIA4
GNAZ
rarg
DLK1
EHD2
PPP6C
FOXB1
CHML
SRSF2
CD9
GABRE
XRCC4
DAP3
ALDH9A1
TRAF5
PWP1
KIF20B
TIAL1
MTIF2
GNA11
SLC44A4
gpr17
MGAT1
AZIN1
MYH9
ZFHX3
PPP1CC
PNRC1
SCTR
HMGB1
KRT16
MYH8
GPR50
AURKB
KCNH6
MED14
CEACAM4
COPS3
NMU
zbtb18
ADAM28
PDGFA
SLC17A7
HMG20A
TRIP12
LYL1
Hist1h2bg
GALK1
ID3
HOXA4
TBCD
LTF
BIRC2
USP21
ACTL7A
CCL8
UPK2
HSD17B7
TAF7L
PPME1
ETS2
MAN1C1
ACSL1
PIN4
PPP1R12A
SPAG7
Snord68
B4GALT5
ZNF106
TRIM29
MN1
NAIP
HCFC1
PTX3
RAB17
SLC2A1
MT1X
PSMA5
SCO2
IFITM2
SKIV2L
TUSC2
SLC6A5
SPTAN1
ING4
OR11A1
BCKDK
CYP2A7
SIRT2
SCG5
RET
BAZ1A
EIF2B3
CCT8L2
S100A12
ANXA10
TP53AIP1
CHORDC1
DCP1A
CAPRIN1
RASA1
HLA-DRB1
FBXO3
NENF
OLR1
ATG7
OPCML
VWF
CIZ1
ATP6V0A1
ULK1
BMPR1B
CRYZ
FABP5
LAMP1
GATA2
TEAD4
BUB3
HTR6
H6PD
PCDH11X
MAP3K11
PCCB
IRF6
PSMA7
H2BFS
FGA
SRP54
SLC17A1
IQCJ-SCHIP1
TRPV4
MYL5
KYNU
CYP1B1
SEC61G
PPAN
GRB2
CAPG
PSMC5
TCAP
CELSR2
LOC102725072
PTPN11
SRP19
RPL39
MYH11
CD69
WASF3
CD19
DCXR
ITGA2B
SUCO
DXO
CA8
PDX1
CUZD1
PCP4
SPINK1
FLI1
CD226
SLAMF7
SLC2A11
APLP2
PRELP
EPHA2
PSMD12
TP53TG5
NFKBIA
PCCA
NLRP3
KLC1
RNF39
GYG1
KCNJ3
TAAR5
CD160
RPS16
TMPRSS4
ARCN1
CYP4B1
GFRA4
NSDHL
A2M
GNGT1
KLF8
MSRB2
SNW1
STAU2
ARL6IP4
ARNTL
NECAB3
AATK
ALG6
KIF23
ALOX12B
FBXO24
SAP30
MYOG
NFIB
CDX4
LILRB5
MYD88
MYLK
HCCS
PMS1
EBI3
SSR3
ARAF
KATNB1
GTF2B
PDE3B
DRD4
UGT1A10
PIGL
CLDN6
DNMT3B
PNO1
POLM
ID2
DLG1
FRY
NUDT6
CYTH2
GDF3
Hist1h2be
SMPDL3B
TNFSF10
POLR1C
H1F0
ATP1B2
DNAJA3
DNAJC8
ZNF175
btg3
ABCB6
SNF8
HOOK1
CASQ1
PROM1
CCHCR1
MDM2
COL3A1
TACR3
CNR2
CTSH
CBX1
ACTN4
FOXN2
FGF9
URI1
TXNL4A
TAF10
TNFRSF12A
SIAH2
ATIC
STX16
CR1
MYH6
POLR2C
TNFAIP8
TRAK2
SEMA4D
CCNT1
NACA
LIMA1
NGRN
XRCC5
MXI1
CALM1
CORO2A
CRYBB3
POGLUT1
PEX14
DCLK1
SLC17A4
MTMR4
SEMA3E
THEMIS2
TYMP
NEFL
GJC2
CRADD
SKAP1
LILRA2
CUX1
VCAN
SOX4
ELK3
KIF3B
MRPL23
HNRNPA2B1
GABRB2
NUTF2
SPATA1
FICD
CDK5R2
TYRO3
IPO7
POU4F3
ERVK3-2
MARCKSL1
ceacam8
SEZ6L
SYNGR2
IL2RG
RAPGEF6
FOS
SYT5
IP6K2
SRSF7
FAF1
Lage3
SMARCA2
HNRNPU
B4GALT7
SIGIRR
GPR176
RAB6B
SEMG2
AAAS
GABPA
HIST4H4
NDUFB2
ASAH1
NDUFV1
C10orf12
EXOSC1
PMS2P3
C3AR1
GRIN2A
PAX8
DAZ1
MTHFD1
ANXA2
SIRT3
COX6A2
NR2F1
SOX21
SMARCB1
KIF2C
RPL11
TESK2
CACNB2
MAGED2
REPIN1
YWHAZ
CALCRL
SLC37A1
MFSD10
S100G
CEBPB
TP53TG1
CDC5L
HLA-DQB1
ROBO3
CFAP20
CLCF1
PRRC2A
FABP2
KCNN4
SLCO2A1
EEF1E1
GPSM2
SLC22A7
MTM1
GUK1
RAP2B
S100B
RAD54B
KCNAB3
SRRM2
GUCA1A
MIS18A
PIK3R3
ZP2
LRP1B
CAPZB
CNNM4
ACTL6A
BHMT
IL18RAP
ZNF45
RAMP1
RPL30
APITD1-CORT
HSPA8
FAIM2
EFEMP2
GPR12
CBFA2T3
SMARCD1
OR2J2
ITGB1BP2
CDX1
p2ry11
TRPC6
GJA4
BMPR2
FKBP8
TUBGCP3
UST
CD22
CELF2
FBN2
CES1
MAPKAPK5-AS1
nphp1
PLXNB1
PAPD7
STX5
DACH1
TMEM165
MINOS1-NBL1
ETS1
RPS24
TSPY10
MAGEA9
TIMM8A
HPN
akap6
PPARD
EEA1
RAMP3
TRAM2
ZNF281
CFL1
AIM2
EIF4E
ID4
PRKCD
NAMPT
ALX4
COMT
SLC25A20
UBE3A
KCNA1
cdc25b
TOPORS
PER3
NAGK
PDIA6
PDE3B
HDAC5
HOXC11
SLC35A3
Hist1h2bg
PBK
CHD3
PADI1
XPC
VLDLR
TNFRSF11B
PLOD3
PRDM2
TCEAL9
USP22
KIF25
TNS1
BBOX1
PPID
AIF1
ZPR1
PIGA
TAX1BP1
OPN1MW3
NKG7
NKX2-1
CYP2C18
TNPO1
TNC
FAM131A
RPS6KC1
YAP1
HSF4
CFD
OPN3
BRS3
SPATA2
FAXDC2
ORC2
KRTAP9-9
DDX39A
MUT
EEF1A1
LILRA6
[truncated: 6,679 more rows]

## Sheet: Table S4
Additional file 1: Table S4. qRT-PCR primers used in the study.
Name	Accession Number	Forward Primer	Reverse Primer
IRS1	XM_015111186.1	CTACGAGAACGAGAAGAAGTG	GTGCTTGTTCTTGGAGTCAG
PRKAG3	XM_015111095.1	GACTGTATAGCCTCAGCTACAG	CTCTTCAACCAGGCCTTCTA
SETD7	XM_015139232.1	CTACTCCTCCACAGACAGAT	CAAGGCATCATCCACATAATAAC
COL4A	XM_015121445.1	CCTGGTGAAAAGGGAGATCA	ACACTCCCAGGAGACCCTTT
PFKM	XM_015151546.1	AGAGCGTTTCGATGATGCTT	CTGGAGGTCACCCAACAAGT
UCP3	XM_015115192.1	AGCCTCACTACCCGGATTTT	GGTGTATGCTGGCCTGAAAT
PFKFB1	XM_015127532.1	GAAGATCTGGATTCCACACAG	GTGAGCTTCGTGGAGATATAAG
PRKAA2	XM_015140450.1	CTGTCTGCTGTGGATTACTG	AATCAGCTATCTTGGCATTCA
RPL13A	NM_001195419.1	TGAAGTACCTGGCTTTCCTC	CGGTCCGCCAGAAGATG
